# Supplementary material for: Targeting retinoic acid receptor alpha-corepressor interaction activates chaperone-mediated autophagy and protects against retinal degeneration
Source: Nat Commun. 2022 Jul 21;13:4220. doi: 10.1038/s41467-022-31869-1 (PMC9304322; doi:10.1038/s41467-022-31869-1)
Supplement: Supplementary file 3 — Source Data [file 41467_2022_31869_MOESM3_ESM.xlsx]

## Sheet: Fig 1
Fig. 1d
		AR7	CA39	CA77		ANOVA summary
		1.68169	5.48174	3.28841		F	18.46
		2.334	4.27004	3.53781		P value	0.0027
		1.81397	3.98774	3.96391		P value summary	**
						Significant diff. among means (P < 0.05)?	Yes
	MEAN	1.94322	4.57984	3.59671		R squared	0.8602
	S.E.M.	0.162553	0.374162	0.161024
						Bonferroni's multiple comparisons test	Mean Diff.	95.00% CI of diff.	Significant?	Summary	Adjusted P Value
						AR7 vs. CA39	-2.637	-4.079 to -1.195	Yes	**	0.0029	A-B
						AR7 vs. CA77	-1.653	-3.095 to -0.2114	Yes	*	0.0279	A-C
						CA39 vs. CA77	0.9833	-0.4586 to 2.425	No	ns	0.1985	B-C
Fig. 1e, f, g
		12h	CA39			ANOVA summary			Bonferroni's multiple comparisons test					12h	CA77			ANOVA summary			Bonferroni's multiple comparisons test					12h	AR7			ANOVA summary			Bonferroni's multiple comparisons test
			mean	s.e.m		F	94.8			Summary	Adjusted P Value				mean	s.e.m		F	36.61			Summary	Adjusted P Value				mean	s.e.m		F	21.83			Summary	Adjusted P Value
		0	3.58793	0.0179397		P value	<0.0001		0 vs. 0.02	ns	>0.9999			0	10.3812	0.41525		P value	<0.0001		0 vs. 0.02	ns	>0.9999			0	11.0977	0.421773		P value	<0.0001		0 vs. 0.02	ns	>0.9999
		0.02	3.04501	0.456751		P value summary	****		0 vs. 0.2	ns	>0.9999			0.02	6.45112	0.645112		P value summary	****		0 vs. 0.2	ns	>0.9999			0.02	12.0505	1.73777		P value summary	****		0 vs. 0.2	ns	>0.9999
		0.2	3.48949	0.174474		Significant diff. among means (P < 0.05)?	Yes		0 vs. 2	ns	>0.9999			0.2	6.21782	0.0310891		Significant diff. among means (P < 0.05)?	Yes		0 vs. 2	ns	>0.9999			0.2	11.7342	1.50604		Significant diff. among means (P < 0.05)?	Yes		0 vs. 2	ns	>0.9999
		2	3.49299	0.349299		R squared	0.9664		0 vs. 5	ns	0.1301			2	6.38002	0.319001		R squared	0.9173		0 vs. 5	**	0.0006			2	11.803	2.7861		R squared	0.8386		0 vs. 5	****	<0.0001
		5	8.16847	0.408423					0 vs. 10	**	0.0043			5	31.6977	1.26791					0 vs. 10	****	<0.0001			5	19.8949	2.36484					0 vs. 10	****	<0.0001
		10	10.4134	0.208268					0 vs. 20	****	<0.0001			10	39.5886	3.95886					0 vs. 20	****	<0.0001			10	20.5334	1.36401					0 vs. 20	****	<0.0001
		20	22.9828	1.14914					0 vs. 30	****	<0.0001			20	52.9995	0.264997					0 vs. 30	****	<0.0001			20	21.2219	0.994308					0 vs. 30	****	<0.0001
		30	30.7253	1.22901					0 vs. 40	****	<0.0001			30	60.386	9.0579					0 vs. 40	****	<0.0001			30	22.9989	1.26511					0 vs. 40	****	<0.0001
		40	33.0782	3.30782					0 vs. 50	****	<0.0001			40	43.8824	2.19412					0 vs. 50	***	0.0002			40	22.6487	3.68997					0 vs. 50	****	<0.0001
		50	21.8692	1.31215										50	33.4774	3.34774										50	26.5841	3.90893
		24h	CA39			ANOVA summary			Bonferroni's multiple comparisons test					24h	CA77			ANOVA summary			Bonferroni's multiple comparisons test					24h	AR7			ANOVA summary			Bonferroni's multiple comparisons test
			mean	s.e.m		F	62.59			Summary	Adjusted P Value				mean	s.e.m		F	182.6			Summary	Adjusted P Value				mean	s.e.m		F	18.14			Summary	Adjusted P Value
		0	2.82698	0.113079		P value	<0.0001		0 vs. 0.02	ns	>0.9999			0	7.70912	0.308365		P value	<0.0001		0 vs. 0.02	ns	>0.9999			0	11.7198	0.44026		P value	<0.0001		0 vs. 0.02	ns	>0.9999
		0.02	3.57564	0.357564		P value summary	****		0 vs. 0.2	ns	>0.9999			0.02	5.56394	0.556394		P value summary	****		0 vs. 0.2	ns	>0.9999			0.02	9.91779	2.9433		P value summary	****		0 vs. 0.2	ns	>0.9999
		0.2	3.41892	0.0170946		Significant diff. among means (P < 0.05)?	Yes		0 vs. 2	ns	>0.9999			0.2	6.78219	0.0339109		Significant diff. among means (P < 0.05)?	Yes		0 vs. 2	ns	>0.9999			0.2	11.4731	1.33017		Significant diff. among means (P < 0.05)?	Yes		0 vs. 2	ns	>0.9999
		2	5.48775	0.274388		R squared	0.9499		0 vs. 5	ns	0.2723			2	8.31842	0.415921		R squared	0.9823		0 vs. 5	****	<0.0001			2	13.7252	3.81719		R squared	0.8194		0 vs. 5	*	0.0236
		5	11.6083	0.464332					0 vs. 10	**	0.0038			5	26.3626	1.0545					0 vs. 10	****	<0.0001			5	18.3275	5.28392					0 vs. 10	****	<0.0001
		10	17.8717	1.78717					0 vs. 20	****	<0.0001			10	39.2844	3.92844					0 vs. 20	****	<0.0001			10	23.1811	4.21314					0 vs. 20	****	<0.0001
		20	34.1318	0.170659					0 vs. 30	****	<0.0001			20	59.6703	0.298352					0 vs. 30	****	<0.0001			20	24.726	3.01437					0 vs. 30	****	<0.0001
		30	35.2802	5.29203					0 vs. 40	****	<0.0001			30	82.4074	4.12037					0 vs. 40	****	<0.0001			30	25.9835	2.44002					0 vs. 40	****	<0.0001
		40	50.2311	2.51155					0 vs. 50	****	<0.0001			40	57.9474	1.15895					0 vs. 50	****	<0.0001			40	28.2999	1.53766					0 vs. 50	****	<0.0001
		50	60.1885	6.01885										50	59.2412	1.77723										50	27.6884	1.76772
Fig. 1h,I,j
	CA39													CA77													AR7
	mean	12h	12+12w	24h		Two-way ANOVA	Ordinary								12h	12+12w	24h		Two-way ANOVA	Ordinary								12h	12+12w	24h		Two-way ANOVA	Ordinary
	0	1	1	1		Alpha	0.05							0	1	1	1		Alpha	0.05							0	1	1	1		Alpha	0.05
	0.2	0.972562	1.10438	1.20939										0.2	0.598947	0.800277	0.879761										0.2	1.05735	0.935587	0.978947
	2	0.973537	1.20216	1.94121		Source of Variation	% of total variation	P value	P value summary	Significant?				2	0.614571	0.935027	1.07904		Source of Variation	% of total variation	P value	P value summary	Significant?				2	1.06355	0.994192	1.17111		Source of Variation	% of total variation	P value	P value summary	Significant?
	5	2.27665	1.54597	4.10626		Interaction	8.029	<0.0001	****	Yes				5	3.05336	4.47144	3.41966		Interaction	6.552	<0.0001	****	Yes				5	1.7927	1.01522	1.56381		Interaction	14.33	0.0746	ns	No
	10	2.90234	2.77464	6.32182		Row Factor	80.5	<0.0001	****	Yes				10	3.81347	4.90226	5.09583		Row Factor	85	<0.0001	****	Yes				10	1.85024	0.985791	1.97794		Row Factor	36.39	<0.0001	****	Yes
	20	6.40558	4.84335	12.0736		Column Factor	9.429	<0.0001	****	Yes				20	5.10531	5.39907	7.74022		Column Factor	4.02	<0.0001	****	Yes				20	1.91228	0.996821	2.10976		Column Factor	21.82	<0.0001	****	Yes
	30	8.56351	9.0956	12.4798										30	5.81683	7.70814	10.6896										30	2.07239	1.22436	2.21706
	s.e.m.	12h	12+12w	24h		Bonferroni's multiple comparisons test	Mean Diff.	95.00% CI of diff.	Significant?	Summary	Adjusted P Value								Bonferroni's multiple comparisons test	Mean Diff.	95.00% CI of diff.	Significant?	Summary	Adjusted P Value								Bonferroni's multiple comparisons test	Mean Diff.	95.00% CI of diff.	Significant?	Summary	Adjusted P Value
	0	0.005	0.144444	0.0130499											0.04	0.0917026	0.284614										0	0.0380053	0.107581	0.0375655
	0.2	0.0486281	0.0658631	0.0966533		0									0.00299474	0.562751	0.434258		0								0.2	0.135707	0.0580963	0.113498		0
	2	0.0973537	0.363407	0.257486		CA39 12h vs. CA39 12+12w	0	-1.317 to 1.317	No	ns	>0.9999				0.0307286	0.0376694	0.0538648		CA77 12h vs. CA77 12+12w	0	-1.512 to 1.512	No	ns	>0.9999			2	0.251051	0.178912	0.325704		AR7 12h vs. AR7 12+12w	0	-0.7042 to 0.7042	No	ns	>0.9999
	5	0.113833	0.388666	0.313386		CA39 12h vs. CA39 24h	0	-1.317 to 1.317	No	ns	>0.9999				0.122134	1.28758	0.284614		CA77 12h vs. CA77 24h	0	-1.512 to 1.512	No	ns	>0.9999			5	0.213092	0.138041	0.450853		AR7 12h vs. AR7 24h	0	-0.7042 to 0.7042	No	ns	>0.9999
	10	0.0580468	1.04607	0.619653		CA39 12+12w vs. CA39 24h	0	-1.317 to 1.317	No	ns	>0.9999				0.381347	0.311894	0.434258		CA77 12+12w vs. CA77 24h	0	-1.512 to 1.512	No	ns	>0.9999			10	0.122909	0.15015	0.359489		AR7 12+12w vs. AR7 24h	0	-0.7042 to 0.7042	No	ns	>0.9999
	20	0.320279	0.414957	0.488454											0.0255266	0.475881	0.0538648										20	0.0895956	0.147349	0.257203
	30	0.34254	0.00567328	0.557279		0.2									0.872525	0.0590277	0.284614		0.2								30	0.113997	0.0185903	0.208196		0.2
						CA39 12h vs. CA39 12+12w	-0.1318	-1.449 to 1.185	No	ns	>0.9999								CA77 12h vs. CA77 12+12w	-0.2013	-1.714 to 1.311	No	ns	>0.9999								AR7 12h vs. AR7 12+12w	0.1218	-0.5825 to 0.8260	No	ns	>0.9999
						CA39 12h vs. CA39 24h	-0.2368	-1.554 to 1.080	No	ns	>0.9999								CA77 12h vs. CA77 24h	-0.2808	-1.793 to 1.232	No	ns	>0.9999								AR7 12h vs. AR7 24h	0.07841	-0.6258 to 0.7826	No	ns	>0.9999
						CA39 12+12w vs. CA39 24h	-0.105	-1.422 to 1.212	No	ns	>0.9999								CA77 12+12w vs. CA77 24h	-0.07948	-1.592 to 1.433	No	ns	>0.9999								AR7 12+12w vs. AR7 24h	-0.04336	-0.7476 to 0.6609	No	ns	>0.9999
						2													2													2
						CA39 12h vs. CA39 12+12w	-0.2286	-1.546 to 1.089	No	ns	>0.9999								CA77 12h vs. CA77 12+12w	-0.3205	-1.833 to 1.192	No	ns	>0.9999								AR7 12h vs. AR7 12+12w	0.06936	-0.6349 to 0.7736	No	ns	>0.9999
						CA39 12h vs. CA39 24h	-0.9677	-2.285 to 0.3496	No	ns	0.2222								CA77 12h vs. CA77 24h	-0.4645	-1.977 to 1.048	No	ns	>0.9999								AR7 12h vs. AR7 24h	-0.1076	-0.8118 to 0.5967	No	ns	>0.9999
						CA39 12+12w vs. CA39 24h	-0.739	-2.056 to 0.5782	No	ns	0.5074								CA77 12+12w vs. CA77 24h	-0.144	-1.656 to 1.368	No	ns	>0.9999								AR7 12+12w vs. AR7 24h	-0.1769	-0.8811 to 0.5273	No	ns	>0.9999
						5													5													5
						CA39 12h vs. CA39 12+12w	0.7307	-0.5866 to 2.048	No	ns	0.5217								CA77 12h vs. CA77 12+12w	-1.418	-2.931 to 0.09435	No	ns	0.0727								AR7 12h vs. AR7 12+12w	0.7775	0.07325 to 1.482	Yes	*	0.0261
						CA39 12h vs. CA39 24h	-1.83	-3.147 to -0.5123	Yes	**	0.0037								CA77 12h vs. CA77 24h	-0.3663	-1.879 to 1.146	No	ns	>0.9999								AR7 12h vs. AR7 24h	0.2289	-0.4753 to 0.9331	No	ns	>0.9999
						CA39 12+12w vs. CA39 24h	-2.56	-3.878 to -1.243	Yes	****	<0.0001								CA77 12+12w vs. CA77 24h	1.052	-0.4606 to 2.564	No	ns	0.2707								AR7 12+12w vs. AR7 24h	-0.5486	-1.253 to 0.1556	No	ns	0.1764
						10													10													10
						CA39 12h vs. CA39 12+12w	0.1277	-1.190 to 1.445	No	ns	>0.9999								CA77 12h vs. CA77 12+12w	-1.089	-2.601 to 0.4236	No	ns	0.2395								AR7 12h vs. AR7 12+12w	0.8644	0.1602 to 1.569	Yes	*	0.0115
						CA39 12h vs. CA39 24h	-3.419	-4.737 to -2.102	Yes	****	<0.0001								CA77 12h vs. CA77 24h	-1.282	-2.795 to 0.2301	No	ns	0.1214								AR7 12h vs. AR7 24h	-0.1277	-0.8319 to 0.5765	No	ns	>0.9999
						CA39 12+12w vs. CA39 24h	-3.547	-4.864 to -2.230	Yes	****	<0.0001								CA77 12+12w vs. CA77 24h	-0.1936	-1.706 to 1.319	No	ns	>0.9999								AR7 12+12w vs. AR7 24h	-0.9922	-1.696 to -0.2879	Yes	**	0.0032
						20													20													20
						CA39 12h vs. CA39 12+12w	1.562	0.2449 to 2.880	Yes	*	0.0152								CA77 12h vs. CA77 12+12w	-0.2938	-1.806 to 1.219	No	ns	>0.9999								AR7 12h vs. AR7 12+12w	0.9155	0.2112 to 1.620	Yes	**	0.007
						CA39 12h vs. CA39 24h	-5.668	-6.985 to -4.351	Yes	****	<0.0001								CA77 12h vs. CA77 24h	-2.635	-4.147 to -1.122	Yes	***	0.0003								AR7 12h vs. AR7 24h	-0.1975	-0.9017 to 0.5067	No	ns	>0.9999
						CA39 12+12w vs. CA39 24h	-7.23	-8.548 to -5.913	Yes	****	<0.0001								CA77 12+12w vs. CA77 24h	-2.341	-3.854 to -0.8287	Yes	**	0.0012								AR7 12+12w vs. AR7 24h	-1.113	-1.817 to -0.4087	Yes	***	0.0009
						30													30													30
						CA39 12h vs. CA39 12+12w	-0.5321	-1.849 to 0.7852	No	ns	0.9587								CA77 12h vs. CA77 12+12w	-1.891	-3.404 to -0.3789	Yes	**	0.0098								AR7 12h vs. AR7 12+12w	0.848	0.1438 to 1.552	Yes	*	0.0135
						CA39 12h vs. CA39 24h	-3.916	-5.234 to -2.599	Yes	****	<0.0001								CA77 12h vs. CA77 24h	-4.873	-6.385 to -3.360	Yes	****	<0.0001								AR7 12h vs. AR7 24h	-0.1447	-0.8489 to 0.5596	No	ns	>0.9999
						CA39 12+12w vs. CA39 24h	-3.384	-4.702 to -2.067	Yes	****	<0.0001								CA77 12+12w vs. CA77 24h	-2.981	-4.494 to -1.469	Yes	****	<0.0001								AR7 12+12w vs. AR7 24h	-0.9927	-1.697 to -0.2885	Yes	**	0.0032

## Sheet: Fig 2
Fig. 2c
					mean	s.e.m		t, df	P value (two tailed)	P value summary	Significant (alpha=0.05)?
	Lamp2	1.48	1.55	1.49	1.50667	0.0309121		t=23.18, df=2	0.0019	**	Yes
	Hspa8	1.43	1.61	1.5	1.51333	0.074087		t=9.799, df=2	0.0103	*	Yes
	Hsp90aa1	0.81	0.8	0.922	0.844	0.0553052		t=3.989, df=2	0.0575	ns	No
	Dnajb1	0.99	0.98	0.91	0.96	0.0355903		t=1.589, df=2	0.2529	ns	No
	Phlpp1	1.42	1.45	1.44	1.43667	0.0124722		t=49.51, df=2	0.0004	***	Yes
	Rac1	1.331	1.32	1.35	1.33367	0.0123918		t=38.08, df=2	0.0007	***	Yes
	Psme1	1.19	1.43	1.3	1.30667	0.0980929		t=4.421, df=2	0.0475	*	Yes
	Gfap	0.966	0.96	0.98	0.968667	0.00837987		t=5.288, df=2	0.034	*	Yes
	Eef1a1	1.2	1.344	1.46	1.33467	0.10635		t=4.450, df=2	0.047	*	Yes
	Rictor	1.1	0.99	1.15	1.08	0.0668331		t=1.693, df=2	0.2326	ns	No
	Mtor	0.89	0.87	0.88	0.88	0.00816497		t=20.78, df=2	0.0023	**	Yes
	Akt1	1.15	1.35	1.15	1.21667	0.0942809		t=3.250, df=2	0.0831	ns	No
	Ctsa	1.15	1.18	1.185	1.17167	0.015456		t=15.71, df=2	0.004	**	Yes
	Nfatc1	1.09	1	1.1	1.06333	0.0449691		t=1.992, df=2	0.1846	ns	No
	NCoR1	0.9	1.1	1.05	1.01667	0.0849837		t=0.2774, df=2	0.8075	ns	No
	NCoR2	0.99	1.1	1.05	1.04667	0.0449691		t=1.468, df=2	0.2799	ns	No
	Nfe2l2	0.96	0.95	0.87	0.926667	0.0402768		t=2.575, df=2	0.1235	ns	No
	Rab11a	0.99	0.99	0.98	0.986667	0.00471405		t=4.000, df=2	0.0572	ns	No
	Rab11b	0.98	0.97	0.96	0.97	0.00816497		t=5.196, df=2	0.0351	*	Yes
Fig. 2d (left)
	LAMP2A			HSC70			HSP90AA1			HSP90AB1			HSP40				EEF1A1			PHLPP1			RAC1			RICTOR			AKT1			AKT2			CTSA				NFATC1			NCOR1			NFE2L2			RAB11A
	AR7	CA39	CA77	AR7	CA39	CA77	AR7	CA39	CA77	AR7	CA39	CA77	AR7	CA39	CA77		AR7	CA39	CA77	AR7	CA39	CA77	AR7	CA39	CA77	AR7	CA39	CA77	AR7	CA39	CA77	AR7	CA39	CA77	AR7	CA39	CA77		AR7	CA39	CA77	AR7	CA39	CA77	AR7	CA39	CA77	AR7	CA39
	1.14903	1.75092	1.3178	1.32146	1.21932	1.43572	1.28488	1.1686	1.49899	0.92519	0.995655	1.21054	0.981426	1.09086	0.731819					1.42261	1.26988	2.12506	1.20842	1.38229	0.891937				1.37506	1.27497	1.85542	1.43529	1.32289	1.39116	1.25164	1.42106	1.66969		1.03767	1.13589	2.10307	1.16156	1.09192	2.35482	1.80745	0.9576	1.29284	1.10057	1.04671
	1.52697	1.74805	1.54572	1.3427	1.60534	1.49426	0.870117	1.01035	0.937125	0.885501	0.99239	0.885806	1.04982	1.22993	0.986577		1.17025	1.62981	1.15105	1.17097	1.6503	1.55169	1.54697	1.77227	1.50642	0.520434	1.22258	0.961967	0.887388	1.29841	1.18309	0.971482	1.29582	1.1734	1.33587	1.82334	1.46071		0.720771	1.53124	1.28753	1.11101	1.38748	1.23867	0.869406	1.15836	1.15397	1.21594	1.18616
	1.45639	1.43993	1.42617	1.35954	1.44483	1.27598	0.854619	0.950937	0.918151	0.918284	0.976812	0.785599	1.10236	1.09186	0.818562		1.49173	1.19298	1.15447	1.26762	1.68919	1.38317	1.26488	1.42798	1.35623	1.27054	1.28033	1.28228	1.43558	1.44742	1.19892	1.15014	1.23662	1.12378	1.0698	1.75979	1.21689		1.33767	1.2982	1.23339	1.25895	1.22365	1.24232	0.787139	1.01894	1.03626	1.00057	0.952906
	1.27652	1.55764	1.86722	1.11745	1.21191	0.818365	0.563812	0.857142	0.75977	0.631492	1.04427	0.615606	0.853976	1.15664	0.525814		1.26232	0.994802	1.98117	2.72468	3.20951	2.28975	1.07799	1.77848	1.27059	0.851563	0.832109	0.65276	0.8648	1.15971	0.753751	0.867039	1.01093	0.659388	0.823806	1.15729	0.882883		0.829217	0.802708	0.500817	0.794525	0.819625	0.5469	0.500754	0.724344	0.888803	0.720686	0.838933
	1.30953	1.41539	2.3423	1.36915	1.28831	1.24032	0.80431	0.735614	0.779608	0.937381	0.833816	0.808213	0.98769	0.955771	0.77047		1.77591	1.36394	1.39135	1.10346	1.20155	1.20155	1.31351	1.31351	1.09803	0.949694	0.859691	0.736167	1.06403	1.02678	0.974176	1.19125	1.08131	1.00882	1.13329	1.21312	1.0772		1.03381	1.03381	0.73206	0.846886	0.709933	0.970114	0.68222	0.79809	0.767253	0.932256	1.00002
	1.13399	1.31685	2.75019	1.41238	2.10054	1.57017	0.779173	0.85534	0.866412	0.801858	0.829498	0.818694	0.718568	0.739664	0.734028		0.787522	0.643077	1.19018	1.17649	1.48287	1.48287	1.53655	1.53655	1.63377	1.26668	1.60431	1.53345	1.50726	1.8449	1.87004	1.60036	1.8758	1.53486	1.21464	1.47379	1.22332		1.25257	1.25257	1.04523	0.873229	0.948131	2.06374	0.856283	1.15036	0.893294	1.00079	1.21382
	1.27268	1.47715	2.33258	1.36101	1.42082	1.23776	0.860142	0.720542	0.902195	0.917347	0.753973	0.830993	1.06322	1.03099	1.05841		1.54312	1.11691	1.54912	1.27919	1.51039	1.51039	1.42099	1.42099	1.33947	1.42981	1.10462	1.63481	1.41841	1.28305	1.38704	1.33696	1.04385	1.19529	1.33382	1.17773	1.44969		1.28109	1.28109	1.1826	1.00706	0.890295	1.85217	1.00624	1.09601	1.26064	1.01463	1.06542
One sample t test
t, df	t=5.507, df=6	t=8.406, df=6	t=4.562, df=6	t=8.977, df=6	t=3.996, df=6	t=3.159, df=6	t=1.726, df=6	t=1.677, df=6	t=0.5093, df=6	t=3.364, df=6	t=1.968, df=6	t=2.199, df=6	t=0.6795, df=6	t=0.7015, df=6	t=2.943, df=6		t=2.405, df=5	t=1.149, df=5	t=3.042, df=5	t=2.079, df=6	t=2.776, df=6	t=4.284, df=6	t=5.166, df=6	t=7.328, df=6	t=3.204, df=6	t=0.3492, df=5	t=1.279, df=5	t=0.7927, df=5	t=2.134, df=6	t=3.393, df=6	t=1.992, df=6	t=2.282, df=6	t=2.385, df=6	t=1.468, df=6	t=2.443, df=6	t=4.174, df=6	t=2.832, df=6		t=0.7920, df=6	t=2.194, df=6	t=0.8087, df=6	t=0.1140, df=6	t=0.1129, df=6	t=1.918, df=6	t=0.4430, df=6	t=0.2134, df=6	t=0.5489, df=6	t=0.03608, df=6	t=0.8820, df=6
P value (two tailed)	0.0015	0.0002	0.0038	0.0001	0.0072	0.0196	0.1351	0.1446	0.6288	0.0151	0.0966	0.0702	0.5221	0.5093	0.0258		0.0613	0.3026	0.0287	0.0828	0.0322	0.0052	0.0021	0.0003	0.0185	0.7412	0.2571	0.4639	0.0767	0.0146	0.0935	0.0626	0.0544	0.1926	0.0502	0.0059	0.0299		0.4585	0.0707	0.4496	0.913	0.9138	0.1035	0.6733	0.8381	0.6029	0.9724	0.4117
P value summary	**	***	**	***	**	*	ns	ns	ns	*	ns	ns	ns	ns	*		ns	ns	*	ns	*	**	**	***	*	ns	ns	ns	ns	*	ns	ns	ns	ns	ns	**	*		ns	ns	ns	ns	ns	ns	ns	ns	ns	ns	ns
Significant (alpha=0.05)?	Yes	Yes	Yes	Yes	Yes	Yes	No	No	No	Yes	No	No	No	No	Yes		No	No	Yes	No	Yes	Yes	Yes	Yes	Yes	No	No	No	No	Yes	No	No	No	No	No	Yes	Yes		No	No	No	No	No	No	No	No	No	No	No
Fig. 2d (right)
	DMSO	AR7	CA39	CA77
	-0.50911	-0.03086	0.610737	0.148708
	-0.05216	0.131337	0.153163	-0.23234
	0.133481	0.071791	-0.08737	0.18678
	-0.02441	-0.15227	0.087653	0.159114
Fig. 2f
	No ligand	3.75	2.5	1.48		ANOVA summary			Bonferroni's multiple comparisons test		Mean Diff.	95.00% CI of diff.	Below threshold?	Summary	Adjusted P Value	A-?
	BMS	0.59	0.82	0.35		F	12.07		No ligand vs. BMS		1.99	0.5547 to 3.425	Yes	**	0.0092	B	BMS
	CA39	0.18	0.1	0.29		P value	0.0024		No ligand vs. CA39		2.387	0.9513 to 3.822	Yes	**	0.0031	C	CA39
	CA77	0.045	0.034	0.12		P value summary	**		No ligand vs. CA77		2.51	1.075 to 3.946	Yes	**	0.0023	D	CA77
						Significant diff. among means (P < 0.05)?	Yes
						R squared	0.819
Fig. 2h
	Ctr				Two-way ANOVA	Ordinary
None	8.88	9.01	9.44		Alpha	0.05
CA39	28.3	30	31.5
CA77	22.4	17.89	26		Source of Variation	% of total variation	P value	P value summary	Significant?
					Interaction	18.08	<0.0001	****	Yes
	NCOR(-)				Row Factor	18.03	<0.0001	****	Yes	Treatment
None	4.3	5	4.4		Column Factor	61.7	<0.0001	****	Yes	Genotype
CA39	3.68	4.98	5.1
CA77	4.32	3.99	4.78		Bonferroni's multiple comparisons test	Mean Diff.	95.00% CI of diff.	Significant?	Summary
					Ctrl
					None vs. CA39	-20.82	-24.98 to -16.67	Yes	****	<0.0001
					None vs. CA77	-12.99	-17.14 to -8.835	Yes	****	<0.0001
					CA39 vs. CA77	7.837	3.685 to 11.99	Yes	***	0.0006
					NCoR1 KD
					None vs. CA39	-0.02	-4.172 to 4.132	No	ns	>0.9999
					None vs. CA77	0.2033	-3.949 to 4.355	No	ns	>0.9999
					CA39 vs. CA77	0.2233	-3.929 to 4.375	No	ns	>0.9999
[truncated: 4 more columns]

## Sheet: Fig 3
Fig. 3a
CA39	PO							CA77	PO							CA39	Two-way ANOVA	Ordinary
	Time (h)	1	2	3	MEAN	S.E.M.			Time (h)	1	2	3	MEAN	S.E.M.			Alpha	0.05
	0.25	57.5557	87.8096	133.668	93.0111	18.0865			0.25	122	120	187	143	38.1182
	0.5	139.309	126.359	59.9987	108.556	20.0807			0.5	107	131	164	134	28.6182			Source of Variation	% of total variation	P value	P value summary	Significant?
	1	156.215	45.349	27.7767	76.4469	32.8664			1	249	264	271	261.333	11.2398			Interaction	4.907	0.6627	ns	No
	2	111.712	104.237	93.5216	103.157	4.31524			2	318	259	257	278	34.6554			Row Factor	2.143	0.1909	ns	No
	4	120.568	63.5639	37.7259	73.9526	20.0051			4	163	258	190	203.667	48.9524			Column Factor	59.56	<0.0001	****	Yes
	8	41.4288	48.9846	51.0072	46.218	2.38273			8	55.2	45.3	32.8	44.4333	11.2251
	24	11.8674	7.41084	14.5959	11.2914	1.71181			24	0	0	0	0	0			ANOVA table	SS	DF	MS	F (DFn, DFd)	P value
																	Interaction	3685	6	614.2	F (6, 28) = 0.6857	P=0.6627
CA39	IV							CA77	IV								Row Factor	1609	1	1609	F (1, 28) = 1.797	P=0.1909
	Time (h)	1	2	3	MEAN	S.E.M.			Time (h)	1	2	3	MEAN	S.E.M.			Column Factor	44726	6	7454	F (6, 28) = 8.322	P<0.0001
	0.083	52.0116	70.6516	60.713	61.1254	4.40193			0.083	52.9	41.4	14.2	47.15	8.13173			Residual	25080	28	895.7
	0.25	71.3655	52.5276	48.5355	57.4762	5.75464			0.25	27.2	43.9	19.5	30.2	12.4736
	0.5	97.156	95.5316	96.5614	96.4163	0.387887			0.5	17.2	14.6	21.9	17.9	3.7		CA77	Two-way ANOVA	Ordinary
	1	65.9772	7.43355	72.9585	69.4678	16.9837			1	15.5	21.5	15.3	17.4333	3.52326			Alpha	0.05
	2	125.63	157.282	98.1671	127.026	13.9617			2	7.54	1.71	3.84	4.36333	2.95002
	4	39.4404	55.2956	44.9603	46.5654	3.79862			4	BLQ	0.597	0.533	0.376667	-			Source of Variation	% of total variation	P value	P value summary	Significant?
	8	53.1345	36.7923	35.4264	36.1093	4.65034			8	BLQ	BLQ	BLQ	0	-			Interaction	22.19	<0.0001	****	Yes
	24	7.12162	12.7302	6.64968	8.83383	1.59646			24	BLQ	BLQ	BLQ	0	-			Row Factor	49.99	<0.0001	****	Yes
																	Column Factor	24.85	<0.0001	****	Yes
																	ANOVA table	SS	DF	MS	F (DFn, DFd)	P value
																	Interaction	94012	6	15669	F (6, 28) = 34.75	P<0.0001
																	Row Factor	211790	1	211790	F (1, 28) = 469.7	P<0.0001
																	Column Factor	105274	6	17546	F (6, 28) = 38.92	P<0.0001
																	Residual	12624	28	450.9
Fig. 3b
CA39	PO							CA77	PO							CA39	Two-way ANOVA	Ordinary
	Time (h)	1	2	3	MEAN	S.E.M.			Time (h)	1	2	3	MEAN	S.E.M.			Alpha	0.05
	0.25	143.332	91.145	95.5425	110.007	13.6608			0.25	7893	7279	14057	9743	3748.63
	0.5	250.188	244.993	244.933	246.705	1.42389			0.5	13095	20145	15392	16210.7	3595.59			Source of Variation	% of total variation	P value	P value summary	Significant?
	1	302.13	49.5585	266.305	284.217	64.4982			1	31243	27952	33697	30964	2882.64			Interaction	6.534	0.2792	ns	No
	2	673.81	487.02	586.875	582.568	44.1142			2	31592	29359	26659	29203.3	2470.18			Row Factor	4.972	0.0204	*	Yes
	4	583.44	598.755	646.19	609.462	15.441			4	19042	28003	25796	24280.3	4668.81			Column Factor	65.48	<0.0001	****	Yes
	8	620.035	487.115	529.995	575.015	32.0181			8	6451	6039	4778	5756	871.664
	24	104.574	178.19	74.11	118.958	25.2548			24	18.9	6.07	5.25	10.0733	7.65511			ANOVA table	SS	DF	MS	F (DFn, DFd)	P value
																	Interaction	166000	6	27667	F (6, 28) = 1.325	P=0.2792
CA39	IV							CA77	IV								Row Factor	126333	1	126333	F (1, 28) = 6.049	P=0.0204
	Time (h)	1	2	3	MEAN	S.E.M.			Time (h)	1	2	3	MEAN	S.E.M.			Column Factor	1663594	6	277266	F (6, 28) = 13.28	P<0.0001
	0.083	52.0116	70.6516	60.713	61.1254	4.40193			0.083	3773	2943	693	3358	-			Residual	584770	28	20885
	0.25	231	301	733	421.667	128.32			0.25	3391	5173	2397	3653.67	1406.52
	0.5	253.229	219.924	96.4385	236.577	9.62587			0.5	2198	2795	2950	2647.67	397.06		CA77	Two-way ANOVA	Ordinary
	1	838.595	293.717	133.533	486.064	174.442			1	2758.39	2650.88	2154.07	2521.11	322.38			Alpha	0.05
	2	875.96	812.85	636.52	775.11	58.5712			2	773	411	792	658.667	214.696
	4	625.12	582.925	532.22	580.088	21.9533			4	76	112	124	104	24.98			Source of Variation	% of total variation	P value	P value summary	Significant?
	8	688.34	475.587	740.905	608.246	66.305			8	7.74	27.5	41.4	25.5467	16.9148			Interaction	24.24	<0.0001	****	Yes
	24	137.514	156.133	197.201	163.616	14.4131			24	2.68	4.25	2.07	3	1.12468			Row Factor	46.79	<0.0001	****	Yes
																	Column Factor	26.42	<0.0001	****	Yes
																	ANOVA table	SS	DF	MS	F (DFn, DFd)	P value
																	Interaction	1260310131	6	210051688	F (6, 28) = 44.40	P<0.0001
																	Row Factor	2432935989	1	2432935989	F (1, 28) = 514.2	P<0.0001
																	Column Factor	1373994208	6	228999035	F (6, 28) = 48.40	P<0.0001
																	Residual	132472936	28	4731176
Fig. 3d
% cells	Vehicle	CA39	CA77		ANOVA summary
	4.8	21	9		F	8.607
	12.6	39	28		P value	0.0013
	9	30	12		P value summary	**
	11.1	21.8	18		Significant diff. among means (P < 0.05)?	Yes
	8.2	22.6	22		R squared	0.3893
	12.1	12.2	17
	8.9	9.5	22		Bonferroni's multiple comparisons test	Mean Diff.	95.00% CI of diff.	Below threshold?	Summary	Adjusted P Value
	14.7	24.2	32		Vehicle vs. CA39	-11.89	-19.26 to -4.514	Yes	**	0.0014
	4.5	12.8	26		Vehicle vs. CA77	-10.26	-17.63 to -2.884	Yes	**	0.0054
	9.54	21.2	12
puncta/cell	Vehicle	CA39	CA77		ANOVA summary
	2.88	9.23	6.98		F	50.13
	3.23	8.34	9.41		P value	<0.0001
	1.89	10.87	8.23		P value summary	****
	2.05	8.08	7.78		Significant diff. among means (P < 0.05)?	Yes
					R squared	0.9176
					Bonferroni's multiple comparisons test	Mean Diff.	95.00% CI of diff.	Below threshold?	Summary	Adjusted P Value
					Vehicle vs. CA39	-6.618	-8.527 to -4.708	Yes	****	<0.0001
					Vehicle vs. CA77	-5.588	-7.497 to -3.678	Yes	****	<0.0001
Fig. 3e
Vehicle	CA39	CA77		One sample t test	CA39	CA77
0.98	1.06891	2.04297		t, df	t=2.750, df=5	t=7.416, df=5
0.99	1.28169	2.2843		P value (two tailed)	0.0403	0.0007
1.02	1.19977	1.8658		P value summary	*	***
1.02	1.31662	1.52925		Significant (alpha=0.05)?	Yes	Yes
1.1	1.94937	2.53734
0.94	2.13191	2.314
Fig. 3g
Vehicle	CA39	CA77		ANOVA summary				Bonferroni's multiple comparisons test	Mean Diff.	95.00% CI of diff.	Below threshold?	Summary	Adjusted P Value
12.3	16.28	10		F	9.769			Veh. vs. CA39	-11.97	-19.05 to -4.891	Yes	**	0.0015
8.9	30.33	12		P value	0.0019			Veh. vs. CA77	-9.3	-16.38 to -2.221	Yes	*	0.0103
7.6	23.44	22		P value summary	**
6.8	14.29	23		Significant diff. among means (P < 0.05)?	Yes			Test details	Mean 1	Mean 2	Mean Diff.	SE of diff.	n1
9.4	16.39	19		R squared	0.5657			Veh. vs. CA39	8.033	20	-11.97	2.843	6
3.2	19.29	18						Veh. vs. CA77	8.033	17.33	-9.3	2.843	6

## Sheet: Fig 4
Fig. 4b
	Vehicle	CA39	CA77
	5	10	9		ANOVA summary
	2	12	5		F	13.05		Bonferroni's multiple comparisons test	Mean Diff.	95.00% CI of diff.	Below threshold?	Summary	Adjusted P Value
	7	12	12		P value	<0.0001		Vehicle vs. CA39	-9.273	-14.12 to -4.422	Yes	***	0.0002
	6	18	18		P value summary	****		Vehicle vs. CA77	-8.909	-13.76 to -4.058	Yes	***	0.0003
	5	20	22		Significant diff. among means (P < 0.05)?	Yes
	8	22	17		R squared	0.4652
	9	18	22
	8	25	15
	10	16	26
	5	15	12
	13	12	18
Fig. 4d
	Vehicle	CA39	CA77		ANOVA summary			Bonferroni's multiple comparisons test	Mean Diff.	95.00% CI of diff.	Significant?	Summary	Adjusted P Value
	0.93	1.581	1.395		F	6.228		Vehicle vs. CA39	-0.5465	-1.000 to -0.09270	Yes	*	0.0205
	0.977	1.814	1.349		P value	0.0201		Vehicle vs. CA77	-0.4803	-0.9341 to -0.02645	Yes	*	0.0387
	0.93	1.628	1.27		P value summary	*
	1.163	1.163	1.907		Significant diff. among means (P < 0.05)?	Yes
	None	CA39	CA77		R squared	0.5805
mean	1	1.5465	1.48025
s.e.m.	0.0480221	0.11897	0.125204
Fig. 4f
	None	CA39	CA77
	puncta/cell	puncta/cell	puncta/cell
	0.625	1.15385	1.25
	0.454545	0.857143	1.04		ANOVA summary			Bonferroni's multiple comparisons test	Mean Diff,	95,00% CI of diff,	Significant?	Summary	Adjusted P Value
	1.28571	0.866667	1.58333		F	8.59		Veh vs. CA39	-0.4349	-0,8147 to -0,05519	Yes	*	0.0205
	0.580645	0.7	1.0625		P value	0.0011		Veh vs. CA77	-0.6458	-1,044 to -0,2476	Yes	***	0.0008
	1.09524	1.55556	1.1		P value summary	**		CA39 vs. CA77	-0.2108	-0,5561 to 0,1344	No	ns	0.3959
	0.5	1.35	1.66667		Significant diff. among means (P < 0.05)?	Yes
	0.6	1.5	1.375		R square	0.3641
	0.862069	0.736842	1.84615
		1.38462	1
		0.958333	1.75
		0.95	1.68421
		2
		1.18182
		1.4
	vehicule	CA39	CA77
average	0.750401	1.18534	1.39617
s.e.m.	0.106514	0.0985203	0.0964611

## Sheet: Fig 5
Fig. 5a
							2 uM						2 uM							10 uM
		0	2	5	10		Two-way ANOVA	Ordinary					Bonferroni's multiple comparisons test	Mean Diff.	95.00% CI of diff.	Significant?	Summary	Adjusted P Value		Bonferroni's multiple comparisons test	Mean Diff.	95.00% CI of diff.	Significant?	Summary	Adjusted P Value
	No compound	100	64.21	40.4962	28.2777		Alpha	0.05					0							0
	AR7 2uM	100	79.452	71.6778	56.9495								None vs. AR7 2uM	0	-26.05 to 26.05	No	ns	>0.9999		None vs. AR7 10uM	0	-24.26 to 24.26	No	ns	>0.9999
	AR7 10uM	100	83.5964	79.0882	70.1558		Source of Variation	% of total variation	P value	P value summary	Significant?		None vs. CA39 2uM	0	-26.05 to 26.05	No	ns	>0.9999		None vs. CA39 10uM	0	-24.26 to 24.26	No	ns	>0.9999
	CA39 2uM	100	89.441	77.7382	70.8963		Interaction	8.402	0.1128	ns	No		AR7 2uM vs. CA39 2uM	0	-26.05 to 26.05	No	ns	>0.9999		AR7 10uM vs. CA39 10uM	0	-24.26 to 24.26	No	ns	>0.9999
	CA39 10uM	100	73.2726	66.8169	56.4527		Row Factor	53.89	<0.0001	****	Yes
							Column Factor	20.5	<0.0001	****	Yes		2							2
	s.e.m.	0	2	5	10								None vs. AR7 2uM	-15.24	-41.30 to 10.81	No	ns	0.4356		None vs. AR7 10uM	-19.39	-43.65 to 4.874	No	ns	0.1523
	None	4.43847	15.1458	4.27938	3.07495		10 uM						None vs. CA39 2uM	-25.23	-51.29 to 0.8230	No	ns	0.06		None vs. CA39 10uM	-9.063	-33.32 to 15.20	No	ns	>0.9999
	AR7 2uM	3.69595	3.40489	5.44552	7.09449		Two-way ANOVA	Ordinary					AR7 2uM vs. CA39 2uM	-9.989	-36.04 to 16.07	No	ns	>0.9999		AR7 10uM vs. CA39 10uM	10.32	-13.94 to 34.58	No	ns	0.8529
	AR7 10uM	14.1734	0.623742	0.414294	4.91283		Alpha	0.05
	CA39 2uM	14.6202	3.81828	0.48046	2.05942								5							5
	CA39 10uM	3.10537	3.68078	1.36911	2.37942		Source of Variation	% of total variation	P value	P value summary	Significant?		None vs. AR7 2uM	-31.18	-57.24 to -5.128	Yes	*	0.0154		None vs. AR7 10uM	-38.59	-62.85 to -14.33	Yes	**	0.0012
							Interaction	8.773	0.0727	ns	No		None vs. CA39 2uM	-37.24	-63.30 to -11.19	Yes	**	0.0035		None vs. CA39 10uM	-26.32	-50.58 to -2.060	Yes	*	0.0303
							Row Factor	56.97	<0.0001	****	Yes		AR7 2uM vs. CA39 2uM	-6.06	-32.11 to 19.99	No	ns	>0.9999		AR7 10uM vs. CA39 10uM	12.27	-11.99 to 36.53	No	ns	0.6161
							Column Factor	18.67	<0.0001	****	Yes
													10							10
													None vs. AR7 2uM	-28.67	-54.73 to -2.618	Yes	*	0.0276		None vs. AR7 10uM	-41.88	-66.14 to -17.62	Yes	***	0.0005
													None vs. CA39 2uM	-42.62	-68.67 to -16.56	Yes	***	0.0009		None vs. CA39 10uM	-28.17	-52.44 to -3.914	Yes	*	0.0191
													AR7 2uM vs. CA39 2uM	-13.95	-40.00 to 12.11	No	ns	0.543		AR7 10uM vs. CA39 10uM	13.7	-10.56 to 37.96	No	ns	0.477
Fig. 5b
							2 uM						2 uM							10 uM
		0	2	5	10		Two-way ANOVA	Ordinary					Bonferroni's multiple comparisons test	Mean Diff.	95.00% CI of diff.	Significant?	Summary	Adjusted P Value		Bonferroni's multiple comparisons test	Mean Diff.	95.00% CI of diff.	Significant?	Summary	Adjusted P Value
	None	100	64.21	40.4962	28.2777		Alpha	0.05					0							0
	AR7 2uM	100	84.0719	59.1093	53.5849								None vs. AR7 2uM	0	-19.95 to 19.95	No	ns	>0.9999		None vs. AR7 10uM	0	-22.30 to 22.30	No	ns	>0.9999
	AR7 10uM	100	89.0136	67.2737	65.2602		Source of Variation	% of total variation	P value	P value summary	Significant?		None vs. CA39 2uM	0	-19.95 to 19.95	No	ns	>0.9999		None vs. CA39 10uM	0	-22.30 to 22.30	No	ns	>0.9999
	CA39 2uM	100	98.5162	79.7362	57.9223		Interaction	6.808	0.029	*	Yes		AR7 2uM vs. CA39 2uM	0	-19.95 to 19.95	No	ns	>0.9999		AR7 10uM vs. CA39 10uM	0	-22.30 to 22.30	No	ns	>0.9999
	CA39 uM	100	100.094	88.7163	63.9383		Row Factor	66.04	<0.0001	****	Yes
							Column Factor	17.72	<0.0001	****	Yes		2							2
	s.e.m.	0	2	5	10								None vs. AR7 2uM	-19.86	-39.81 to 0.08449	No	ns	0.0512		None vs. AR7 10uM	-24.8	-47.11 to -2.499	Yes	*	0.0258
	None	4.43847	15.1458	4.27938	3.07495		10 uM						None vs. CA39 2uM	-34.31	-54.25 to -14.36	Yes	***	0.0005		None vs. CA39 10uM	-35.88	-58.19 to -13.58	Yes	**	0.0011
	AR7 2uM	4.54112	4.932	0.598927	5.27576		Two-way ANOVA	Ordinary					AR7 2uM vs. CA39 2uM	-14.44	-34.39 to 5.502	No	ns	0.2239		AR7 10uM vs. CA39 10uM	-11.08	-33.38 to 11.22	No	ns	0.6399
	AR7 10uM	3.41073	8.48645	5.4928	4.41139		Alpha	0.05
	CA39 2uM	0	1.48407	1.2548	2.57347								5							5
	CA39 uM	3.47735	2.61916	3.52989	3.01481		Source of Variation	% of total variation	P value	P value summary	Significant?		None vs. AR7 2uM	-18.61	-38.56 to 1.333	No	ns	0.0733		None vs. AR7 10uM	-26.78	-49.08 to -4.473	Yes	*	0.015
							Interaction	10.5	0.0122	*	Yes		None vs. CA39 2uM	-39.24	-59.19 to -19.29	Yes	***	0.0001		None vs. CA39 10uM	-48.22	-70.52 to -25.92	Yes	****	<0.0001
							Row Factor	52.02	<0.0001	****	Yes		AR7 2uM vs. CA39 2uM	-20.63	-40.57 to -0.6804	Yes	*	0.041		AR7 10uM vs. CA39 10uM	-21.44	-43.75 to 0.8619	No	ns	0.0624
							Column Factor	25.55	<0.0001	****	Yes
													10							10
													None vs. AR7 2uM	-25.31	-45.25 to -5.361	Yes	**	0.0098		None vs. AR7 10uM	-36.98	-59.29 to -14.68	Yes	***	0.0008
													None vs. CA39 2uM	-29.64	-49.59 to -9.698	Yes	**	0.0025		None vs. CA39 10uM	-35.66	-57.97 to -13.36	Yes	**	0.0012
													AR7 2uM vs. CA39 2uM	-4.337	-24.28 to 15.61	No	ns	>0.9999		AR7 10uM vs. CA39 10uM	1.322	-20.98 to 23.63	No	ns	>0.9999
Fig. 5d, e
	veh	CA77		Table Analyzed	rod arrestin x 10000				veh	CA77		Table Analyzed	cone somas/um2 x 10000
rod arrestin	10.115	43.9149						cone arrestin	33.2588	65.2688
	19.3142	25.5997		Column B	CA77				32.5928	60.7733		Column B	CA77
	63.0488	128.456		vs.	vs,				50.4501	43.6236		vs.	vs,
	13.1537	74.1767		Column A	veh				68.3907	72.9279		Column A	veh
	42.2083	71.9705							73.7188	88.7456
	58.692	79.255		Paired t test					66.0597	75.7585		Paired t test
				P value	0.0121							P value	0.0691
				P value summary	*							P value summary	ns
				Significantly different (P < 0.05)?	Yes							Significantly different (P < 0.05)?	No
				One- or two-tailed P value?	Two-tailed							One- or two-tailed P value?	Two-tailed
				t, df	t=3,841, df=5							t, df	t=2,308, df=5
				Number of pairs	6							Number of pairs	6

## Sheet: Fig 6
Fig. 6a
eccentricity	-4	-3	-2	-1	optic nerve	1	2	3	4
veh	1.02439	0.52202	0.439838	0.393901	0	0.407715	0.639205	0.824137	0.732027		temporal zone
veh	0.631322	0.463253	0.432523	0.290749	0	0.198083	0.235104	0.441383	0.915844		Two-way RM ANOVA	Matching: Stacked
veh		0.623909	0.367776	0.537238	0	0.490112	0.586954	0.651878	0.87538			Assume sphericity?	No
veh	0.981607	0.428144	0.338912	0.336434	0	0.355148	0.309759	0.363189	1.36242		Alpha	0.05
veh	1.78565	0.781652	0.425295	0.433804	0	0.543075	0.583404	0.779424	1.45253
veh	1.05975	0.671328	0.578854	0.632087	0	0.598435	0.604234	0.806553	1.35738		Source of Variation	% of total variation	P value	P value summary	Significant?	Geisser-Greenhouse's epsilon
veh	0.736937	0.481825	0.406749	0.563953	0	0.529614	0.58994	0.671091	1.00542		Area x Genotype	0.3816	0.8071	ns	No
veh	1.48845	0.967069	0.65761	0.762239	0	0.578978	0.536028	0.836196	0.837106		Area	58.95	<0,0001	****	Yes	0.6183
CA	0.537896	0.645808	0.6891	0.52954	0	0.576348	0.793349	1.22591	1.51394		Treatment	6.501	0.0282	*	Yes
CA	0.839299	0.63484	0.323172	0.202287	0	0.336499	0.318519	0.826334	1.03059		Subject	16.54	0.0037	**	Yes
CA	0.961971	0.475012	0.561018	0.529191	0	0.648912	0.612347	0.604976	1.08179
CA	0.895471	0.866868		0.55868	0	0.602952	0.704494	0.723038	1.12642		Zone	P value	Mean of vehicle	Mean of Group B	Difference	SE of difference	t ratio	df	q value
CA	0.883805	0.670011	0.515087	0.553559	0	0.587679	0.741594	0.917031	1.11126		1	0,073664	0,4626	0,5879	-0,1253	0,06515	1923	15,00	0,099201
CA	1.54813	1.08623	0.364722	0.475207	0	0.646598	0.867765	0.765114	1.47098		2	0,043344	0,5106	0,6827	-0,1721	0,07800	2207	15,00	0,099201	*
CA	0.643078	0.586153	0.432366	0.516498	0	0.486308	0.591035	0.63486	1.05601		3	0,055650	0,6717	0,8767	-0,2050	0,09880	2075	15,00	0,099201	*
CA	1.40728	0.54312	0.867932	0.644818	0	0.833106	0.855694	1.10879	1.03566		4	0,341095	1067	1179	-0,1117	0,1137	0,9832	15,00	0,344506
CA	1.20415	0.697425	0.634911	0.76832	0	0.572991	0.659425	1.08423	1.18442
mean veh	1.10116	0.6174	0.455945	0.493801	0	0.462645	0.510579	0.671731	1.06726
mean CA	1.01022	0.696328	0.580734	0.571977	0	0.619362	0.728213	0.882993	1.19756
s.e.m. veh	0.153826	0.0653637	0.0381289	0.0563097	0	0.0478551	0.0533877	0.0639061	0.0989809
s.e.m. CA	0.124926	0.0693004	0.0637206	0.0328543	0	0.0354256	0.0372456	0.0832998	0.066438
Fig. 6c
	rd10 veh	rd10 CA							rd10 veh	rd10 CA
Rod Arr OS length	2.41363	9.08887						Cone Arr OS +/mm2	115.418	140.151
	4.14987	6.06163		Unpaired t test					131.907	243.203		Unpaired t test
	1.49588	5.82775		P value	0.0102				74.1975	197.86		P value	0.0279
		7.42912		P value summary	*					201.982		P value summary	*
				Significantly different (P < 0.05)?	Yes							Significantly different (P < 0.05)?	Yes
Mean	2.686	7.102		One- or two-tailed P value?	Two-tailed			Mean	107.2	195.8		One- or two-tailed P value?	Two-tailed
Std. Deviation	1.348	1.501		t, df	t=4,010, df=5			Std. Deviation	29.72	42.37		t, df	t=3,068, df=5
Std. Error of Mean	0.7782	0.7506						Std. Error of Mean	17.16	21.19
Fig. 6d
Rho mRNA	rd10 veh	rd10 CA
	0.928302	1.18491
	0.913208	1.29811
	1.07925	0.8		Unpaired t test
	1.07925	1.47925		P value	0.0135
	1.11998	1.35936		P value summary	*
	0.717298	0.948988		Significantly different (P < 0.05)?	Yes
	1.16272	1.22257		One- or two-tailed P value?	Two-tailed
	1.13389	1.16736		t, df	t=2,737, df=18
	0.899582	1.28452
	0.966527	1.43515
mean	1	1.21802
s.e.m	0.0527285	0.0664161
Fig. 6f
	rd10 veh	rd10 CA
GFAP proj/mm2	585.336	563.352		Unpaired t test
	549.611	406.712		P value	0.0188
	593.58	456.177		P value summary	*
	618.313	390.224		Significantly different (P < 0.05)?	Yes
				One- or two-tailed P value?	Two-tailed
				t, df	t=3,193, df=6
Mean	586.7	454.1
Std. Deviation	28.43	78.03
Std. Error of Mean	14.21	39.01
Fig. 6g
LAMP2A	rd10 veh	rd10 CA		Unpaired t test
	0.721139	0.793164		P value	0.0454
	0.537847	1.09329		P value summary	*
	0.751124	1.30835		Significantly different (P < 0.05)?	Yes
	0.797597	1.77835		One- or two-tailed P value?	Two-tailed
				t, df	t=2,518, df=6
	rd10 veh	rd10 CA
mean	0.701927	1.24329
s.e.m.	0.0569096	0.20729
mean norm	1	1.77125
s.e.m norm	0.0810762	0.295316
Fig. 6h
b-mixed	rd10 veh	rd10 CA	b-phot	rd10 veh	rd10 CA	flicker	rd10 veh	rd10 CA
	111.917	175.292		64.587	85.4475		34.3943	57.0331		b-mixed			b-phot			flicker
	105.509	173.889		63.768	94.9099		37.7201	58.5348		Unpaired t test			Unpaired t test			Unpaired t test
	114.166	109.542		86.7279	79.1771		27.6756	33.0707		P value	0.0192		P value	0.0037		P value	0.0454
	90.9719	123.287		91.6704	95.5762		30.3417	37.4322		P value summary	*		P value summary	**		P value summary	*
	53.2085	83.1664		16.0934	68.6828		18.0613	27.0741		Significantly different (P < 0.05)?	Yes		Significantly different (P < 0.05)?	Yes		Significantly different (P < 0.05)?	Yes
	46.5277	84.0278		11.4223	66.3628		20.3581	26.0575		One- or two-tailed P value?	Two-tailed		One- or two-tailed P value?	Two-tailed		One- or two-tailed P value?	Two-tailed
	76.4998	121.125		38.9116	94.298		22.5963	35.2911		t, df	t=2,546, df=20		t, df	t=3,263, df=21		t, df	t=2,134, df=20
	84.2589	89.3979		36.8151	83.69		23.2242	32.9076
	54.5415	101.125		54.0564	85.6382		18.5926	28.5669
	61.6668	109.028		42.8611	85.477		25.8087	31.6442
		82.6249		50.6913	48.7056			23.069
		92.1758			58.6103			25.9014
Mean	79.9267	112.057		26.8432	78.8813		25.8773	34.7152
s.e.m.	8.03456	9.35835		8.48857	4.3615		2.10392	3.34057

## Sheet: Fig 7
Fig. 7a
eccentricity	-4	-3	-2	-1	optic nerve	1	2	3	4
veh	0.357006	0.300424	0.288958	0.229368	0	0.279797	0.235931	0.335241	0.592091		Mixed-effects model (REML)	Matching: Stacked
veh	0.85658	0.402974	0.276706	0.23472	0	0.202711	0.278744	0.240891	0.447302		Assume sphericity?	No
veh	0.671498	0.337169	0.296095	0.447475	0	0.236446	0.394715	0.28091	0.448533		Alpha	0.05
veh	0.828039	0.642364	0.376286	0.230895	0	0.249049	0.223186	0.306349	0.614737
CA 77	0.642498	0.417783	0.282549	0.761583	0	0.275231	0.325398	0.333307	0.698907		Fixed effects (type III)	P value	P value summary	Statistically significant (P < 0,05)?	F (DFn, DFd)	Geisser-Greenhouse's epsilon
CA 77	0.652156	0.429839	0.244629	0.215747	0	0.28278	0.269647	0.359508	0.553452		Zone	<0,0001	****	Yes	F (3,067, 27,22) = 22,72	0.3833
CA 77	0.934425	0.756765	0.249986	0.191146	0	0.26752	0.349451	0.444349	0.938		Treatment	0.0315	*	Yes	F (1, 9) = 6,474
CA 77	1.20311	0.929052	0.455159		0	0.495444	0.286357	0.496879	1.0799		Zone x Treatment	0.2555	ns	No	F (8, 71) = 1,304
CA 77	1.12196	0.924421	0.749616	0.357451	0	0.393004	0.455832	0.855771	0.910252
CA 77	0.752093	0.276	0.182461	0.223049	0	0.360297	0.379225	0.764185	0.991093
CA 77	0.625544	0.397886	0.278226	0.304998	0	0.39385	0.723001	0.841747	0.762282
Mean veh	0.6783	0.4207	0.3095	0.2856	0	0.242	0.2831	0.2908	0.5257
Std. Deviation	0.2291	0.1537	0.04523	0.1079	0	0.0319	0.07808	0.04002	0.09025
Std. Error of Mean	0.1146	0.07686	0.02262	0.05397	0	0.01595	0.03904	0.02001	0.04513
Mean CA77	0.8474	0.5902	0.3489	0.3423	0	0.3526	0.3984	0.5851	0.8477
Std. Deviation	0.2408	0.2725	0.1956	0.2147	0	0.08356	0.1559	0.2284	0.1837
Std. Error of Mean	0.09101	0.103	0.07394	0.08766	0	0.03158	0.05894	0.08634	0.06945
Fig. 7c
	rd10 veh	rd10 CA						rd10 veh	rd10 CA
number of rows/column	3.4	5.4		Mann Whitney test			OS length	5.28708	12.5169		Unpaired t test
	3.9	4.26667		P value	0.0159			4.03983	7.21256		P value	0.0202
	3.2	5.3		Exact or approximate P value?	Exact			7.79433	9.60633		P value summary	*
	3.68182	5.4		P value summary	*			4.285			Significantly different (P < 0.05)?	Yes
	3.05			Significantly different (P < 0.05)?	Yes			2.957			One- or two-tailed P value?	Two-tailed
				One- or two-tailed P value?	Two-tailed						t, df	t=3,136, df=6
				Sum of ranks in column A,B	15 , 30
				Mann-Whitney U	0
Mean	3.446	5.092					Mean	4.873	9.779
Std. Deviation	0.3468	0.552					Std. Deviation	1.831	2.656
Std. Error of Mean	0.1551	0.276					Std. Error of Mean	0.819	1.534
Fig. 7e
	rd10 veh	rd10 CA		Unpaired t test					rd10 veh	rd10 CA		Unpaired t test
Rod Arr OS length	3.67787	12.3451		P value	0.0006			Cone Arr + OS	32.9767	127.785		P value	0.0088
	7.48738	12.8015		P value summary	***				45.3429	218.471		P value summary	**
	3.40425	10.3336		Significantly different (P < 0.05)?	Yes				12.3663	107.174		Significantly different (P < 0.05)?	Yes
	4.6885	11.8933		One- or two-tailed P value?	Two-tailed				20.6104	127.785		One- or two-tailed P value?	Two-tailed
				t, df	t=6,533, df=6				98.9301	61.8313		t, df	t=3,180, df=11
									45.3429	82.4417
										98.9301
Mean	4.815	11.84						Mean	42.59	117.8
Std. Deviation	1.866	1.073						Std. Deviation	30.59	50.31
Std. Error of Mean	0.9328	0.5363						Std. Error of Mean	12.49	19.01
Fig. 7g
	rd10 veh	rd10 CA			Unpaired t test
GFAP projections	552.359	523.505			P value	0.013
	535.871	358.621			P value summary	*
	548.237	412.209			Significantly different (P < 0.05)?	Yes
	597.702	424.575			One- or two-tailed P value?	Two-tailed
					t, df	t=3,487, df=6
Mean	558.5	429.7
Std. Deviation	27.03	68.76
Std. Error of Mean	13.52	34.38
Fig. 7h
	rd10 veh	rd10 CA							rd10 veh	rd10 CA						rd10 veh	rd10 CA
b-mixed	42	191		Unpaired t test				b-phot	19	142		Unpaired t test			flicker	0	37		Mann Whitney test
	155	63		P value	0.0234				144	39		P value	0.0732			27.6667	12.3333		P value	0.035
	55	133		P value summary	*				72	97		P value summary	ns			12.6667	14		Exact or approximate P value?	Exact
	46	236		Significantly different (P < 0.05)?	Yes				57	207		Significantly different (P < 0.05)?	No			11.6667	64		P value summary	*
	91	119		One- or two-tailed P value?	Two-tailed				50	86		One- or two-tailed P value?	Two-tailed			7.33333	23.6667		Significantly different (P < 0.05)?	Yes
	40	165		t, df	t=2,629, df=11				31	140		t, df	t=1,981, df=11			8.66667	22		One- or two-tailed P value?	Two-tailed
		120								104							14.3333		Sum of ranks in column A,B	27 , 64
																			Mann-Whitney U	6
Mean	71.5	146.7						Mean	62.17	116.4					Mean	11.33	26.76
Std. Deviation	45.03	56.19						Std. Deviation	44.28	53.02					Std. Deviation	9.168	18.48
Std. Error of Mean	18.38	21.24						Std. Error of Mean	18.08	20.04					Std. Error of Mean	3.743	6.985

## Sheet: Fig 8
Fig. 8a
		WT p14				rd10 p14
	p14	-1.00252	-1.27735	-1.11111	-0.82367	-0.236985	-0.800741	-0.907345	-1.02425
	p21	0.308003	0.902443	-0.489843	0.18735	-1.04753	-0.444654	-0.0345785	-0.911716
	p28	0.312325	2.00066	1.74187	1.64931	0.627318	0.395955	0.685419	1.30162
	Two-way RM ANOVA	Matching: Stacked
	Assume sphericity?	Yes
	Alpha	0.05
	Source of Variation	% of total variation	P value	P value summary	Significant?
	Row Factor x Column Factor	6.708	0.106	ns	No
	Row Factor	70.59	<0.0001	****	Yes
	Column Factor	4.165	0.0416	*	Yes
	Subject	3.743	0.7925	ns	No
	ANOVA table	SS	DF	MS	F (DFn, DFd)	P value
	Row Factor x Column Factor	1.543	2	0.7714	F (2, 12) = 2.721	P=0.1060
	Row Factor	16.24	2	8.118	F (2, 12) = 28.64	P<0.0001
	Column Factor	0.958	1	0.958	F (1, 6) = 6.676	P=0.0416
	Subject	0.8609	6	0.1435	F (6, 12) = 0.5062	P=0.7925
Fig. 8d
						Two-way ANOVA	Ordinary				Tukey's multiple comparisons test	Predicted (LS) mean diff,	95,00% CI of diff,	Significant?	Summary	Adjusted P Value
	WT veh	WT CA77	rd10 veh	rd10 CA77		Alpha	0.05
											veh:WT vs. veh:rd10	6.015e-06	5,171e-007 to 1,151e-005	Yes	*	0.0292
	0.993	0.84	0.592	0.671		Source of Variation	% of total variation	P value	P value summary		veh:WT vs. CA77:WT	1.625e-06	-4,578e-006 to 7,828e-006	No	ns	0.8795
	0.782	0.682	0.613	0.608		Interaction	0.4026	0.713	ns		veh:WT vs. CA77:rd10	6.612e-06	1,114e-006 to 1,211e-005	Yes	*	0.0154
	1.28	0.83	0.5	0.697		Treatment	1.882	0.4298	ns		veh:rd10 vs. CA77:WT	-4.39e-06	-9,888e-006 to 1,108e-006	No	ns	0.1459
	0.941	1.31	0.703	0.592		Genotype	46.13	0.0008	***		veh:rd10 vs. CA77:rd10	5.971e-07	-4,092e-006 to 5,286e-006	No	ns	0.9835
			0.777	0.703							CA77:WT vs. CA77:rd10	4.987e-06	-5,108e-007 to 1,049e-005	No	ns	0.0833
			0.734	0.512
			0.856	0.771
Fig. 8f
		Control	RP
	90	-0.086302	-0.301043
	120	0.107468	-0.314021
	150	0.261464	-0.186061
	180	0.234089	-0.136775
Fig. 8g
	NCoR1/RARa ratio
		Control	RP
	120	1.28603	1.33944
	150	1.42795	1.09077
	180	1.80036	0.804103
	230	1.89135	0.876325
Fig. 8h
	RARa					NCoR1					NCoR1/RARa ratio
		Control	RP				Control	RP			Control	RP
		1.3393	-1.60472				0.392179	-0.779074			2.80355	2.55297
		-0.401338	-0.399767				0.102273	0.308463			2.47558	2.38993
		0.567624	0.982482				0.655982	1.68168			2.48045	2.16845
		Paired t test				Paired t test					Paired t test
		P value	0.9777			P value	0.5092				P value	0.0855
		P value summary	ns			P value summary	ns				P value summary	ns
		Significantly different (P < 0.05)?	No			Significantly different (P < 0.05)?	No				Significantly different (P < 0.05)?	No
		One- or two-tailed P value?	Two-tailed			One- or two-tailed P value?	Two-tailed				One- or two-tailed P value?	Two-tailed
		t, df	t=0.03153, df=2			t, df	t=0.7967, df=2				t, df	t=3.197, df=2
		Number of pairs	3			Number of pairs	3				Number of pairs	3
		Unpaired t test				Unpaired t test
		P value	0.9792			P value	0.4028
		P value summary	ns			P value summary	ns
		Significantly different (P < 0.05)?	No			Significantly different (P < 0.05)?	No
		One- or two-tailed P value?	Two-tailed			One- or two-tailed P value?	Two-tailed
		t, df	t=0.02770, df=4			t, df	t=0.9349, df=4
		Minimum	-0.4013	-1.605		Minimum	0.1023	-0.7791			Minimum	2.476	2.168
		25% Percentile	-0.4013	-1.605		25% Percentile	0.1023	-0.7791			25% Percentile	2.476	2.168
		Median	0.5676	-0.3998		Median	0.3922	0.3085			Median	2.48	2.39
		75% Percentile	1.339	0.9825		75% Percentile	0.656	1.682			75% Percentile	2.804	2.553
		Maximum	1.339	0.9825		Maximum	0.656	1.682			Maximum	2.804	2.553
		Range	1.741	2.587		Range	0.5537	2.461			Range	0.328	0.3845
		10% Percentile	-0.4013	-1.605		10% Percentile	0.1023	-0.7791			10% Percentile	2.476	2.168
		90% Percentile	1.339	0.9825		90% Percentile	0.656	1.682			90% Percentile	2.804	2.553

## Sheet: Fig S2
Fig. S2a
	CA39							12h		Bonferroni's multiple comparisons test	Mean Diff.	95.00% CI of diff.	Significant?	Summary	Adjusted P Value			24h		Bonferroni's multiple comparisons test	Mean Diff.	95.00% CI of diff.	Significant?	Summary	Adjusted P Value
		12h	24h					ANOVA summary		0 vs. 0.02	1.349	-1.853 to 4.551	No	ns	>0.9999			ANOVA summary		0 vs. 0.02	0.8917	-1.986 to 3.769	No	ns	>0.9999
	0	4.37712	4.37302		0.00737837	0.193071		F	66.54	0 vs. 0.2	-0.1327	-3.334 to 3.069	No	ns	>0.9999			F	351.1	0 vs. 0.2	-1.129	-4.006 to 1.749	No	ns	>0.9999
	0.02	3.02812	3.48129		0.634612	0.08305		P value	<0.0001	0 vs. 2	-0.4633	-3.665 to 2.738	No	ns	>0.9999			P value	<0.0001	0 vs. 2	-0.4113	-3.289 to 2.466	No	ns	>0.9999
	0.2	4.50979	5.50179		0.0584105	0.129022		P value summary	****	0 vs. 5	-6.565	-9.767 to -3.364	Yes	****	<0.0001			P value summary	****	0 vs. 5	-8.206	-11.08 to -5.328	Yes	****	<0.0001
	2	4.84044	4.78435		0.0546473	0.00621782		Significant diff. among means (P < 0.05)?	Yes	0 vs. 10	-5.408	-8.610 to -2.207	Yes	***	0.0003			Significant diff. among means (P < 0.05)?	Yes	0 vs. 10	-10.42	-13.29 to -7.539	Yes	****	<0.0001
	5	10.9424	12.5789		0.145581	0.0638002		R squared	0.968	0 vs. 20	-8.064	-11.27 to -4.863	Yes	****	<0.0001			R squared	0.9938	0 vs. 20	-18.44	-21.31 to -15.56	Yes	****	<0.0001
	10	9.78547	14.7898		0.177187	0.253582				0 vs. 30	-8	-11.20 to -4.798	Yes	****	<0.0001					0 vs. 30	-21.24	-24.12 to -18.37	Yes	****	<0.0001
	20	12.4415	22.8096		0.350349	0.791772				0 vs. 40	-13.97	-17.17 to -10.77	Yes	****	<0.0001					0 vs. 40	-26.67	-29.55 to -23.79	Yes	****	<0.0001
	30	12.3771	25.6157		0.276169	0.0529995				0 vs. 50	-12.65	-15.85 to -9.450	Yes	****	<0.0001					0 vs. 50	-29.64	-32.52 to -26.77	Yes	****	<0.0001
	40	18.3499	31.0418		0.315083	1.81158				0 vs. 60	-14.92	-18.12 to -11.71	Yes	****	<0.0001					0 vs. 60	-28.56	-31.43 to -25.68	Yes	****	<0.0001
	50	17.0288	34.0174		1.37052	0.438824
	60	19.2922	32.9288		1.77693	0.669549
		CA77
		12h	24h					12h		Bonferroni's multiple comparisons test	Mean Diff.	95.00% CI of diff.	Significant?	Summary	Adjusted P Value			24h		Bonferroni's multiple comparisons test	Mean Diff.	95.00% CI of diff.	Significant?	Summary	Adjusted P Value
	0	4.35954	4.77745		0.061673	0.634612		ANOVA summary		0 vs. 0.02	1.635	-0.1245 to 3.395	No	ns	0.0834			ANOVA summary		0 vs. 0.02	2.505	-0.6964 to 5.707	No	ns	0.2318
	0.02	2.72432	2.2722		0.450896	0.00737837		F	152.4	0 vs. 0.2	0.1992	-1.561 to 1.959	No	ns	>0.9999			F	88.83	0 vs. 0.2	0.1019	-3.100 to 3.304	No	ns	>0.9999
	0.2	4.16033	4.67551		0.111279	0.0584105		P value	<0.0001	0 vs. 2	0.03399	-1.726 to 1.794	No	ns	>0.9999			P value	<0.0001	0 vs. 2	0.08086	-3.121 to 3.282	No	ns	>0.9999
	2	4.32555	4.69659		0.00678219	0.0546473		P value summary	****	0 vs. 5	-2.309	-4.069 to -0.5495	Yes	**	0.0048			P value summary	****	0 vs. 5	-8.814	-12.02 to -5.612	Yes	****	<0.0001
	5	6.6688	13.5914		0.0831842	0.145581		Significant diff. among means (P < 0.05)?	Yes	0 vs. 10	-5.593	-7.353 to -3.833	Yes	****	<0.0001			Significant diff. among means (P < 0.05)?	Yes	0 vs. 10	-9.08	-12.28 to -5.878	Yes	****	<0.0001
	10	9.95243	13.8573		0.2109	0.177187		R squared	0.9858	0 vs. 20	-5.717	-7.477 to -3.957	Yes	****	<0.0001			R squared	0.9758	0 vs. 20	-16.99	-20.19 to -13.79	Yes	****	<0.0001
	20	10.0764	21.7668		0.785688	0.350349				0 vs. 30	-14.64	-16.40 to -12.88	Yes	****	<0.0001					0 vs. 30	-13.81	-17.01 to -10.61	Yes	****	<0.0001
	30	18.9972	18.5853		0.0596703	0.276169				0 vs. 40	-6.239	-7.999 to -4.479	Yes	****	<0.0001					0 vs. 40	-6.137	-9.339 to -2.936	Yes	****	<0.0001
	40	10.5987	10.9146		0.824074	0.315083				0 vs. 50	-5.008	-6.768 to -3.249	Yes	****	<0.0001					0 vs. 50	-4.586	-7.787 to -1.384	Yes	**	0.0019
	50	9.36793	9.36326		0.23179	1.37052				0 vs. 60	2.343	0.5834 to 4.103	Yes	**	0.0042					0 vs. 60	4.02	0.8188 to 7.222	Yes	**	0.0074
	60	2.01643	0.757061		0.355447	1.77693
		AR7
		12h	24h					12h		Bonferroni's multiple comparisons test	Mean Diff.	95.00% CI of diff.	Significant?	Summary	Adjusted P Value			24h		Bonferroni's multiple comparisons test	Mean Diff.	95.00% CI of diff.	Significant?	Summary	Adjusted P Value
	0	5.22176	6.13319		0.18616	0.56808		ANOVA summary		0 vs. 0.02	-0.1502	-2.850 to 2.550	No	ns	>0.9999			ANOVA summary		0 vs. 0.02	0.6536	-1.488 to 2.796	No	ns	>0.9999
	0.02	5.37198	5.47954		0.847268	0.94304		F	0.5989	0 vs. 0.2	-0.1055	-2.806 to 2.594	No	ns	>0.9999			F	6.141	0 vs. 0.2	0.7826	-1.359 to 2.924	No	ns	>0.9999
	0.2	5.3273	5.35061		1.13849	0.768607		P value	0.8031	0 vs. 2	-0.1722	-2.872 to 2.528	No	ns	>0.9999			P value	<0.0001	0 vs. 2	0.2541	-1.888 to 2.396	No	ns	>0.9999
	2	5.39392	5.87904		0.657178	1.07179		P value summary	ns	0 vs. 5	-1.003	-3.703 to 1.698	No	ns	>0.9999			P value summary	****	0 vs. 5	0.05889	-2.083 to 2.201	No	ns	>0.9999
	5	6.22426	6.0743		1.75128	1.27316		Significant diff. among means (P < 0.05)?	No	0 vs. 10	-0.7223	-3.422 to 1.978	No	ns	>0.9999			Significant diff. among means (P < 0.05)?	Yes	0 vs. 10	0.02855	-2.113 to 2.170	No	ns	>0.9999
	10	5.94407	6.10464		1.29529	1.23701		R squared	0.1536	0 vs. 20	-0.991	-3.691 to 1.709	No	ns	>0.9999			R squared	0.6504	0 vs. 20	-0.5251	-2.667 to 1.617	No	ns	>0.9999
	20	6.2128	6.65826		0.975076	0.276974				0 vs. 30	-0.8212	-3.521 to 1.879	No	ns	>0.9999					0 vs. 30	-1.322	-3.464 to 0.8196	No	ns	0.7224
	30	6.04296	7.45549		1.61073	0.339645				0 vs. 40	-1.374	-4.074 to 1.326	No	ns	>0.9999					0 vs. 40	-1.988	-4.130 to 0.1536	No	ns	0.0863
	40	6.59578	8.12152		1.09196	0.666869				0 vs. 50	-1.172	-3.872 to 1.528	No	ns	>0.9999					0 vs. 50	-2.292	-4.434 to -0.1506	Yes	*	0.0288
	50	6.39363	8.42567		0.908948	0.924567				0 vs. 60	-1.049	-3.749 to 1.651	No	ns	>0.9999					0 vs. 60	-2.807	-4.949 to -0.6655	Yes	**	0.004
	60	6.27053	8.94055		0.709119	0.877802
Fig. S2b
	CA39													CA77													AR7
	mean	12h	12+12w	24h		Two-way ANOVA	Ordinary							mean	12h	12+12w	24h		Two-way ANOVA	Ordinary							mean	12h	12+12w	24h		Two-way ANOVA	Ordinary
	0	1	1	1		Alpha	0.05							0	1	1	1		Alpha	0.05							0	1	1	1		Alpha	0.05
	0.2	1.03031	0.993413	1.25812										0.2	0.954305	0.993413	0.978663										0.2	1.02021	0.928774	0.872403
	2	1.10585	0.983223	1.09406		Source of Variation	% of total variation	P value	P value summary	Significant?				2	0.992203	0.983223	0.983075		Source of Variation	% of total variation	P value	P value summary	Significant?				2	1.03297	0.952488	0.958562		Source of Variation	% of total variation	P value	P value summary	Significant?
	5	2.49991	3.15512	2.87648		Interaction	10.72	<0.0001	****	Yes				5	1.5297	2.10342	2.84491		Interaction	7.719	0.0002	***	Yes				5	1.19199	0.947115	0.990397		Interaction	4.385	0.9987	ns	No
	10	2.2356	2.60536	3.38205		Row Factor	75.72	<0.0001	****	Yes				10	2.28291	2.60536	2.90057		Row Factor	80.14	<0.0001	****	Yes				10	1.13833	0.878601	0.995344		Row Factor	3.02	0.9587	ns	No
	20	2.84239	4.19635	5.216		Column Factor	7.93	<0.0001	****	Yes				20	2.31133	4.19635	4.55616		Column Factor	6.028	<0.0001	****	Yes				20	1.18979	0.874994	1.08561		Column Factor	6.304	0.2275	ns	No
	30	2.82768	3.75226	5.85767										30	3.01033	3.75226	3.89021										30	1.15726	0.936174	1.2156
	s.e.m.	12h	12+12w	24h		Bonferroni's multiple comparisons test	Mean Diff.	95.00% CI of diff.	Significant?	Summary	Adjusted P Value			s.e.m.	12h	12+12w	24h		Bonferroni's multiple comparisons test	Mean Diff.	95.00% CI of diff.	Significant?	Summary	Adjusted P Value			s.e.m.	12h	12+12w	24h		Bonferroni's multiple comparisons test	Mean Diff.	95.00% CI of diff.	Significant?	Summary	Adjusted P Value
	0	0.006743	0.055551	0.020687										0	0.0885742	0.285808	0.0687296										0	0.0356509	0.145916	0.0926239
	0.2	0.579936	0.406138	0.24439		0								0.2	0.0381004	0.00332298	0.00150203		0								0.2	0.218029	0.271667	0.125319		0
	2	0.133445	0.250582	0.163532		CA39 12h vs. CA39 12+12w	0	-0.8775 to 0.8775	No	ns	>0.9999			2	0.0591908	0.263062	0.191211		CA77 12h vs. CA77 12+12w	0	-0.7627 to 0.7627	No	ns	>0.9999			2	0.125854	0.21697	0.174753		AR7 12h vs. AR7 12+12w	0	-0.6524 to 0.6524	No	ns	>0.9999
	5	0.124848	0.25272	0.007818		CA39 12h vs. CA39 24h	0	-0.8775 to 0.8775	No	ns	>0.9999			5	0.00855754	0.0820379	0.0730408		CA77 12h vs. CA77 24h	0	-0.7627 to 0.7627	No	ns	>0.9999			5	0.335381	0.162438	0.207585		AR7 12h vs. AR7 24h	0	-0.6524 to 0.6524	No	ns	>0.9999
	10	0.133038	0.074927	0.050196		CA39 12+12w vs. CA39 24h	0	-0.8775 to 0.8775	No	ns	>0.9999			10	0.0878077	0.327825	0.146228		CA77 12+12w vs. CA77 24h	0	-0.7627 to 0.7627	No	ns	>0.9999			10	0.248056	0.119744	0.201691		AR7 12+12w vs. AR7 24h	0	-0.6524 to 0.6524	No	ns	>0.9999
	20	0.242882	0.379931	0.127417										20	0.349002	0.319197	0.17098										20	0.186733	0.0657525	0.0451598
	30	0.320164	0.3067	0.326944		0.2								30	0.250931	0.55225	0.0871879		0.2								30	0.308464	0.137827	0.0553782		0.2
						CA39 12h vs. CA39 12+12w	0.0369	-0.8406 to 0.9144	No	ns	>0.9999								CA77 12h vs. CA77 12+12w	-0.03911	-0.8018 to 0.7236	No	ns	>0.9999								AR7 12h vs. AR7 12+12w	0.09144	-0.5609 to 0.7438	No	ns	>0.9999
						CA39 12h vs. CA39 24h	-0.2278	-1.105 to 0.6497	No	ns	>0.9999								CA77 12h vs. CA77 24h	-0.02436	-0.7870 to 0.7383	No	ns	>0.9999								AR7 12h vs. AR7 24h	0.1478	-0.5045 to 0.8002	No	ns	>0.9999
						CA39 12+12w vs. CA39 24h	-0.2647	-1.142 to 0.6128	No	ns	>0.9999								CA77 12+12w vs. CA77 24h	0.01475	-0.7479 to 0.7774	No	ns	>0.9999								AR7 12+12w vs. AR7 24h	0.05637	-0.5960 to 0.7087	No	ns	>0.9999
						2													2													2
						CA39 12h vs. CA39 12+12w	0.1226	-0.7549 to 1.000	No	ns	>0.9999								CA77 12h vs. CA77 12+12w	0.00898	-0.7537 to 0.7716	No	ns	>0.9999								AR7 12h vs. AR7 12+12w	0.08048	-0.5719 to 0.7328	No	ns	>0.9999
						CA39 12h vs. CA39 24h	0.01179	-0.8657 to 0.8893	No	ns	>0.9999								CA77 12h vs. CA77 24h	0.009128	-0.7535 to 0.7718	No	ns	>0.9999								AR7 12h vs. AR7 24h	0.07441	-0.5779 to 0.7268	No	ns	>0.9999
						CA39 12+12w vs. CA39 24h	-0.1108	-0.9884 to 0.7667	No	ns	>0.9999								CA77 12+12w vs. CA77 24h	0.000148	-0.7625 to 0.7628	No	ns	>0.9999								AR7 12+12w vs. AR7 24h	-0.006074	-0.6584 to 0.6463	No	ns	>0.9999
						5													5													5
						CA39 12h vs. CA39 12+12w	-0.6552	-1.533 to 0.2223	No	ns	0.2089								CA77 12h vs. CA77 12+12w	-0.5737	-1.336 to 0.1890	No	ns	0.2029								AR7 12h vs. AR7 12+12w	0.2449	-0.4075 to 0.8972	No	ns	>0.9999
						CA39 12h vs. CA39 24h	-0.3766	-1.254 to 0.5010	No	ns	0.8721								CA77 12h vs. CA77 24h	-1.315	-2.078 to -0.5525	Yes	***	0.0003								AR7 12h vs. AR7 24h	0.2016	-0.4508 to 0.8539	No	ns	>0.9999
						CA39 12+12w vs. CA39 24h	0.2786	-0.5989 to 1.156	No	ns	>0.9999								CA77 12+12w vs. CA77 24h	-0.7415	-1.504 to 0.02117	No	ns	0.0591								AR7 12+12w vs. AR7 24h	-0.04328	-0.6956 to 0.6091	No	ns	>0.9999
						10													10													10
						CA39 12h vs. CA39 12+12w	-0.3698	-1.247 to 0.5078	No	ns	0.8982								CA77 12h vs. CA77 12+12w	-0.3225	-1.085 to 0.4402	No	ns	0.8933								AR7 12h vs. AR7 12+12w	0.2597	-0.3926 to 0.9121	No	ns	0.9795
						CA39 12h vs. CA39 24h	-1.146	-2.024 to -0.2689	Yes	**	0.0067								CA77 12h vs. CA77 24h	-0.6177	-1.380 to 0.1450	No	ns	0.1495								AR7 12h vs. AR7 24h	0.143	-0.5094 to 0.7953	No	ns	>0.9999
						CA39 12+12w vs. CA39 24h	-0.7767	-1.654 to 0.1008	No	ns	0.0985								CA77 12+12w vs. CA77 24h	-0.2952	-1.058 to 0.4675	No	ns	>0.9999								AR7 12+12w vs. AR7 24h	-0.1167	-0.7691 to 0.5356	No	ns	>0.9999
						20													20													20
						CA39 12h vs. CA39 12+12w	-1.354	-2.231 to -0.4764	Yes	**	0.0012								CA77 12h vs. CA77 12+12w	-1.885	-2.648 to -1.122	Yes	****	<0.0001								AR7 12h vs. AR7 12+12w	0.3148	-0.3376 to 0.9672	No	ns	0.7068
						CA39 12h vs. CA39 24h	-2.374	-3.251 to -1.496	Yes	****	<0.0001								CA77 12h vs. CA77 24h	-2.245	-3.007 to -1.482	Yes	****	<0.0001								AR7 12h vs. AR7 24h	0.1042	-0.5482 to 0.7565	No	ns	>0.9999
						CA39 12+12w vs. CA39 24h	-1.02	-1.897 to -0.1421	Yes	*	0.0179								CA77 12+12w vs. CA77 24h	-0.3598	-1.122 to 0.4028	No	ns	0.7381								AR7 12+12w vs. AR7 24h	-0.2106	-0.8630 to 0.4417	No	ns	>0.9999
						30													30													30
						CA39 12h vs. CA39 12+12w	-0.9246	-1.802 to -0.04704	Yes	*	0.0359								CA77 12h vs. CA77 12+12w	-0.7419	-1.505 to 0.02074	No	ns	0.0589								AR7 12h vs. AR7 12+12w	0.2211	-0.4313 to 0.8734	No	ns	>0.9999
						CA39 12h vs. CA39 24h	-3.03	-3.908 to -2.152	Yes	****	<0.0001								CA77 12h vs. CA77 24h	-0.8799	-1.643 to -0.1172	Yes	*	0.0189								AR7 12h vs. AR7 24h	-0.05833	-0.7107 to 0.5940	No	ns	>0.9999
						CA39 12+12w vs. CA39 24h	-2.105	-2.983 to -1.228	Yes	****	<0.0001								CA77 12+12w vs. CA77 24h	-0.138	-0.9006 to 0.6247	No	ns	>0.9999								AR7 12+12w vs. AR7 24h	-0.2794	-0.9318 to 0.3729	No	ns	0.8747
Fig. S2c
		CA39			ANOVA summary			Bonferroni's multiple comparisons test						CA77			ANOVA summary			Bonferroni's multiple comparisons test						AR7			ANOVA summary			Bonferroni's multiple comparisons test
		mean	s.e.m		F	39.52			Summary	Adjusted P Value				mean	s.e.m		F	47.68			Summary	Adjusted P Value				mean	s.e.m		F	4.898			Summary	Adjusted P Value
	0	22.8677	0.686031		P value	<0.0001		0 vs. 0.02	ns	>0.9999			0	15.2874	0.458622		P value	<0.0001		0 vs. 0.02	*	0.0274			0	22.8677	0.686031		P value	0.0006		0 vs. 0.02	ns	>0.9999
	0.02	24.0456	0.480912		P value summary	****		0 vs. 0.2	ns	>0.9999			0.02	27.1536	1.35768		P value summary	****		0 vs. 0.2	ns	0.6972			0.02	24.0456	0.480912		P value summary	***		0 vs. 0.2	ns	>0.9999
	0.2	28.2677	8.48031		Significant diff. among means (P < 0.05)?	Yes		0 vs. 2	ns	>0.9999			0.2	22.1247	0.442494		Significant diff. among means (P < 0.05)?	Yes		0 vs. 2	ns	0.2843			0.2	28.2677	8.48031		Significant diff. among means (P < 0.05)?	Yes		0 vs. 2	ns	>0.9999
	2	18.5469	0.927345		R squared	0.9477		0 vs. 5	**	0.0034			2	23.6319	7.08957		R squared	0.9562		0 vs. 5	**	0.002			2	18.5469	0.927345		R squared	0.6918		0 vs. 5	ns	>0.9999
	5	45.5186	2.27593					0 vs. 10	****	<0.0001			5	30.8194	1.54097					0 vs. 10	**	0.0039			5	45.5186	2.27593					0 vs. 10	ns	0.5177
	10	74.2616	3.71308					0 vs. 15	****	<0.0001			10	29.9019	0.598038					0 vs. 15	****	<0.0001			10	74.2616	3.71308					0 vs. 15	ns	0.1506
	15	68.2986	3.41493					0 vs. 20	****	<0.0001			15	41.4399	0.828798					0 vs. 20	****	<0.0001			15	68.2986	3.41493					0 vs. 20	*	0.0266
	20	74.8347	1.49669					0 vs. 25	****	<0.0001			20	54.0516	1.62155					0 vs. 25	****	<0.0001			20	74.8347	1.49669					0 vs. 25	*	0.0129
	25	71.1281	1.42256					0 vs. 30	****	<0.0001			25	57.8636	2.89318					0 vs. 30	****	<0.0001			25	71.1281	1.42256					0 vs. 30	**	0.0022
	30	76.3164	7.63164					0 vs. 40	****	<0.0001			30	40.4368	1.2131					0 vs. 40	****	<0.0001			30	76.3164	7.63164					0 vs. 40	**	0.0061
	40	78.3071	2.34921					0 vs. 50	****	<0.0001			40	58.9165	1.17833					0 vs. 50	****	<0.0001			40	78.3071	2.34921					0 vs. 50	*	0.012
	50	53.1619	1.06324										50	68.5848	2.05754										50	53.1619	1.06324

## Sheet: Fig S3
Fig. S3a, b
								Mean							Two-way ANOVA	Ordinary						6 hours						12 hours						24 hours
			0	6	12	24			6	12	24				Alpha	0.05						ANOVA summary						ANOVA summary						ANOVA summary
		None	0	5.49	12.42	20.7147		None	5.69667	12.4733	18.7254											F	39.93					F	17.73					F	22.18
			0	5.5	12.1	17.1709		CA39	7.25481	18.1333	29.8333				Source of Variation	% of total variation	P value	P value summary	Significant?			P value	<0.0001					P value	0.0007					P value	0.0003
			0	6.1	12.9	18.2906		CA77	9.31333	19.42	35.3667				Interaction	4.641	<0.0001	****	Yes			P value summary	****					P value summary	***					P value summary	***
		CA39	0	6.6	18.9	31		AR7	7.9	15.0667	22.0033				Row Factor	89.3	<0.0001	****	Yes	Treatment		Significant diff. among means (P < 0.05)?	Yes					Significant diff. among means (P < 0.05)?	Yes					Significant diff. among means (P < 0.05)?	Yes
			0	7.31549	18.5	29.6									Column Factor	5.138	<0.0001	****	Yes	Time		R squared	0.9374					R squared	0.8692					R squared	0.8927
			0	7.84895	17	28.9		s.e.m.
		CA77	0	9.28	19.8	38.26		None	0.164872	0.19004	0.854945				Bonferroni's multiple comparisons test	Mean Diff.	95.00% CI of diff.	Significant?	Summary	Adjusted P Value		Dunnett's multiple comparisons test	Mean Diff.	95.00% CI of diff.	Below threshold?	Summary		Dunnett's multiple comparisons test	Mean Diff.	95.00% CI of diff.	Below threshold?	Summary		Dunnett's multiple comparisons test	Mean Diff.	95.00% CI of diff.	Below threshold?	Summary
			0	9.36	18.8	38.18		CA39	0.295771	0.472749	0.504655				None vs. CA39	-1.499	-4.371 to 1.374	No	ns	0.9123		None vs. CA39	-1.558	-2.525 to -0.5912	Yes	**		None vs. CA39	-5.66	-8.681 to -2.639	Yes	**		None vs. CA39	-11.11	-17.62 to -4.591	Yes	**
			0	9.3	19.66	29.66		CA77	0.0196494	0.255558	2.33258				None vs. CA77	-3.583	-6.455 to -0.7109	Yes	**	0.0082		None vs. CA77	-3.617	-4.584 to -2.650	Yes	****		None vs. CA77	-6.947	-9.967 to -3.926	Yes	***		None vs. CA77	-16.64	-23.16 to -10.12	Yes	***
		AR7	0	7.5	12.5	20.81		AR7	0.188785	1.07036	0.646785				None vs. AR7	-2.179	-5.052 to 0.6928	No	ns	0.2436		None vs. AR7	-2.203	-3.170 to -1.236	Yes	***		None vs. AR7	-2.593	-5.614 to 0.4274	No	ns		None vs. AR7	-3.278	-9.795 to 3.239	No	ns
			0	7.9	16.8	23.5									None vs. CA39	-5.69	-8.562 to -2.818	Yes	****	<0.0001
			0	8.3	15.9	21.7									None vs. CA77	-7.149	-10.02 to -4.277	Yes	****	<0.0001
															None vs. AR7	-2.574	-5.446 to 0.2980	No	ns	0.1014
															None vs. CA39	-8.782	-11.65 to -5.910	Yes	****	<0.0001
															None vs. CA77	-14.53	-17.40 to -11.65	Yes	****	<0.0001
															None vs. AR7	-1.156	-4.028 to 1.716	No	ns	>0.9999
Fig. S3c
																							6h
	Lysosomal proteolysis																						Two-way ANOVA	Ordinary
		Time											Mean										Alpha	0.05
	None	6	2.64555	2.65063	1.03892	1.45	2.64933	2.49	0.472385	1.61887	1.10977			None	CA39	CA77	AR7
		12	2.95863	3.16298	7.39851	5.16973	6.18475	3.23753	4.24493	3.40987	3.25558		6	1.79172	2.59814	3.75998	3.17993						Source of Variation	% of total variation	P value	P value summary	Significant?
	CA39	6	2.29772	3.06232	3.2015	2.45966	1.9424	3.0044	2.10211	2.16044	3.15271		12	4.33583	7.36223	7.74622	5.8285						Row Factor	7.446	0.247	ns	No
		12	6.92658	6.57324	8.68955	8.72574	6.55441	6.16973	8.84127	9.19768	4.58188												Column Factor	47.95	<0.0001	****	Yes
	CA77	6	3.07311	2.99345	3.44118	2.79448	2.46441	3.60811	5.69127	4.20839	5.56545		s.e.m.
		12	7.85326	6.58463	5.69191	5.70389	6.92955	6.8136	10.8902	11.0206	8.22827			0.263146	0.158276	0.36827	0.577951						ANOVA table	SS (Type III)	DF	MS	F (DFn, DFd)	P value
	AR7	6	2.39339	6.62832	2.23919	2.00615	2.84079	0.3	3.63196	3.51307	5.0665			0.496966	0.494346	0.62979	0.730584						Row Factor	10.42	8	1.302	F (8, 44) = 1.346	P=0.2470
		12	6.70181	2.44339	6.28305	4.62262	3.644	5.99468	8.66399	4.45141	9.65153												Column Factor	67.06	7	9.581	F (7, 44) = 9.902	P<0.0001
	MRT-sensitive proteolysis
		Time											Mean										12h
	None	6	0.317776	1.23088	0	0.215379	0.56	0.78						None	CA39	CA77	AR7						Two-way ANOVA	Ordinary
		12	0.851581	2	1.10405	2	1.81985	4.5					6	0.517339	0.605552	0.458333	1.153						Alpha	0.05
	CA39	6	0.582805	0	1.1	0.91051	0.15	0.89					12	2.04591	2.27653	2.07234	1.6676
		12	1.85465	1.42637	1.33161	2.22025	2.28094	4.54538															Source of Variation	% of total variation	P value	P value summary	Significant?
	CA77	6	0	0.4	0.7	0	0.8	0.85					s.e.m.										Row Factor	6.029	0.2716	ns	No
		12	0.6	0.24	1.2	3.8	4.89404	1.7						0.134618	0.135614	0.118015	0.289655						Column Factor	50.34	<0.0001	****	Yes
	AR7	6	1.56227	2.34	1.35	0.00192524	0	1.66384						0.394203	0.358611	0.567184	0.351375
		12	0	3.27413	1.94696	0.89	2.43	1.46447															ANOVA table	SS (Type III)	DF	MS	F (DFn, DFd)	P value
																							Row Factor	29.43	8	3.679	F (8, 44) = 1.294	P=0.2716
																							Column Factor	245.8	7	35.11	F (7, 44) = 12.35	P<0.0001
Fig. S3d
			mean	s.e.m.				ANOVA summary
		None	1	0.0765428				F	0.29
		CA39	0.903299	0.0622393				P value	0.755
		CA77	0.920364	0.133532				P value summary	ns
								Significant diff. among means (P < 0.05)?	No
								R squared	0.06053
	None	0.85	1	1.15	1	0.0707945
	CA39	1.05	0.95	0.7	0.9	0.0850844		Bonferroni's multiple comparisons test	Mean Diff.	95.00% CI of diff.	Significant?	Summary	Adjusted P Value
	CA77	1	1.15	0.61	0.92	0.131558		None vs. CA39	0.0967	-0.2673 to 0.4607	No	ns	0.9874
								None vs. CA77	0.07964	-0.2843 to 0.4436	No	ns	>0.9999
Fig. S3e
CA39
	AV	APG	AUT
0	3.0687	1.56489	1.50381		1.22748	0.0782445	0.0150381			Two-way ANOVA	Ordinary
2	4.35189	3.49372	0.85817		0.0435189	0.0349372	0.0085817			Alpha	0.05
5	3.81009	2.28783	1.52226		0.381009	1.14392	0.076113
10	4.42264	2.80086	1.62178		0.0442264	0.0280086	0.0162178			Source of Variation	% of total variation	P value	P value summary	Significant?
15	4.62988	3.20996	1.41992		0.37039	1.60498	0.70996			Interaction	8.331	0.5825	ns	No
20	4.82274	2.61424	2.2085		1.44682	0.130712	0.022085			Row Factor	7.606	0.1243	ns	No	Time
25	5.33884	2.9327	2.40614		0.266942	0.029327	1.20307			Column Factor	53.16	<0.0001	****	Yes	Organelle
30	3.97549	1.90411	2.07138		0.0397549	0.952055	0.207138
40	5.20403	3.03694	2.16709		0.520403	0.0303694	0.0216709
50	4.18476	3.65802	0.52674		0.0418476	0.0365802	0.26337
CA77
	AV	APG	AUT
0	2.93292	1.31512	1.6178		0.293292	0.526048	0.16178			Two-way ANOVA	Ordinary
2	4.48053	3.89943	0.581105		0.448053	0.194972	0.581105			Alpha	0.05
5	4.02892	3.27473	0.75419		1.61157	0.327473	0.075419
10	6.1244	2.43032	3.69408		0.61244	1.21516	0.369408			Source of Variation	% of total variation	P value	P value summary	Significant?
15	5.90093	2.828	3.07293		0.590093	0.2828	0.307293			Interaction	16.79	0.0051	**	Yes
20	5.78961	2.04359	3.74602		0.578961	1.0218	0.187301			Row Factor	17.02	<0.0001	****	Yes	Time
25	6.12727	2.06307	4.0642		0.612727	0.103154	0.20321			Column Factor	43.28	<0.0001	****	Yes	Organelle
30	6.47277	2.89507	3.5777		0.647277	0.289507	0.35777
40	6.67886	2.85665	3.82221		0.667886	0.285665	1.9111
50	6.9193	4.83769	2.08161		0.69193	0.483769	0.208161
AR7
	AV	APG	AUT
0	3.50071	0.93497	2.56574		0.419811	0.177082	0.318105			Two-way ANOVA	Ordinary
2	3.42868	0.924155	2.50452		0.186435	0.117783	0.211244			Alpha	0.05
5	3.1431	0.822242	2.32086		0.301075	0.122762	0.315087
10	3.0194	0.773787	2.24561		0.400593	0.0708076	0.395806			Source of Variation	% of total variation	P value	P value summary	Significant?
15	2.96533	0.721599	2.24373		0.273641	0.0761406	0.297484			Interaction	1.394	0.9913	ns	No
20	2.96167	0.902886	2.05878		0.390988	0.173162	0.29916			Row Factor	3.374	0.0743	ns	No	Time
25	3.68527	0.911231	2.77404		0.589885	0.220442	0.408685			Column Factor	63.83	<0.0001	****	Yes	Organelle
30	3.82537	0.98667	2.8387		0.485589	0.217899	0.421777
40	3.83365	1.11069	2.72295		0.4159	0.144111	0.32925
50	3.92897	0.748757	3.18021		0.60039	0.18425	0.441614
Rapamycin
	AV	APG	AUT
0	3.72454	1.64511	2.07943		0.0147567	0.123346	0.0452316			Two-way ANOVA	Ordinary
2	3.57026	1.60513	1.96513		1.26922	0.901792	0.53436			Alpha	0.05
5	4.54447	2.41502	2.12945		0.116821	0.222558	0.143026
10	7.06443	3.3128	3.75163		0.109295	0.0135644	0.00683785			Source of Variation	% of total variation	P value	P value summary	Significant?
20	9.91525	5.18448	4.73077		0.291163	0.166368	0.109755			Interaction	14.09	<0.0001	****	Yes
30	16.3229	4.9183	11.4046		0.354374	0.421801	0.185733			Row Factor	60.83	<0.0001	****	Yes	Time
										Column Factor	22.63	<0.0001	****	Yes	Organelle

[truncated: 5 more sheets: Fig S4, Fig S6, Fig S7, Fig. S8, Fig S9]
